# Supplementary material for: 4-(6-Quinolyl­oxymeth­yl)benzonitrile
Source: Acta Crystallogr Sect E Struct Rep Online. 2009 May 14;65(Pt 6):o1261. doi: 10.1107/S1600536809016560 (PMC2969587; doi:10.1107/S1600536809016560)
Supplement: Supplementary file 2 [file e-65-o1261-Isup2.hkl]

# 
# h,k,l, Fc-squared, Fo-squared, sigma(Fo-squared) and status flag 
# 
data_I
_shelx_title ' LY1 IN P2(1)/N' 
_shelx_refln_list_code          4 
_shelx_F_calc_maximum       94.00 
_exptl_crystal_F_000       544.00 
_reflns_d_resolution_high  0.8109 
 
loop_ 
 _symmetry_equiv_pos_as_xyz 
 'x, y, z' 
 '-x+1/2, y+1/2, -z+1/2' 
 '-x, -y, -z' 
 'x-1/2, -y-1/2, z-1/2' 
 
_cell_length_a     9.4660 
_cell_length_b    13.0780 
_cell_length_c    10.8570 
_cell_angle_alpha  90.000 
_cell_angle_beta   90.810 
_cell_angle_gamma  90.000 
 
_shelx_F_squared_multiplier     1.000 
 
loop_ 
 _refln_index_h 
 _refln_index_k 
 _refln_index_l 
 _refln_F_squared_calc 
 _refln_F_squared_meas 
 _refln_F_squared_sigma 
 _refln_observed_status 
   4   0   0      212.21      184.07      4.05 o 
   6   0   0      629.92      617.65     20.83 o 
   8   0   0        5.55       11.04      3.22 o 
  10   0   0       39.31       31.39      4.78 o 
   3   1   0     7456.40     7448.99     71.29 o 
   4   1   0      125.76      120.56      3.15 o 
   5   1   0       99.84      100.94      3.25 o 
   6   1   0        1.72        2.03      1.01 o 
   7   1   0       74.35       85.25      3.84 o 
   8   1   0        0.06       -1.90      1.27 o 
   9   1   0        0.07        2.31      3.84 o 
  10   1   0       11.26        7.22      2.35 o 
  11   1   0        7.43        1.39      1.94 o 
   0   2   0     1930.42     1564.05     31.85 o 
   1   2   0     2298.39     2178.46     45.83 o 
   2   2   0     1106.28     1033.53     12.97 o 
   3   2   0       14.81       15.20      0.58 o 
   4   2   0       86.87       85.65      3.23 o 
   5   2   0      165.73      168.35      5.87 o 
   6   2   0        2.14       -0.04      0.72 o 
   7   2   0       13.26       12.45      1.08 o 
   8   2   0        0.08       -0.86      2.72 o 
   9   2   0       58.79       58.02      4.04 o 
  10   2   0       21.99       24.68      2.99 o 
  11   2   0        7.81       11.41      3.91 o 
   1   3   0      168.71      146.63      5.30 o 
   2   3   0     1058.76      976.09     22.21 o 
   3   3   0      891.15      856.06     25.41 o 
   4   3   0       27.00       24.05      1.06 o 
   5   3   0        9.81        9.19      0.64 o 
   6   3   0       19.80       19.97      1.30 o 
   7   3   0       22.02       17.69      1.53 o 
   8   3   0       10.26       13.10      2.06 o 
   9   3   0        0.59        1.77      2.56 o 
  10   3   0       24.08       24.33      2.85 o 
  11   3   0        0.81       -0.21      1.73 o 
   0   4   0      510.39      539.49      7.80 o 
   1   4   0      735.30      670.06     10.22 o 
   2   4   0      410.22      422.90     12.21 o 
   3   4   0        2.80        6.07      1.01 o 
   4   4   0       99.41       86.49      2.30 o 
   5   4   0        0.95        0.50      0.51 o 
   6   4   0        3.59        4.05      0.87 o 
   7   4   0       27.27       21.71      1.67 o 
   8   4   0        0.39        4.30      1.71 o 
   9   4   0        0.04        2.61      1.66 o 
  10   4   0        3.77       10.57      3.71 o 
  11   4   0        1.66        3.07      2.37 o 
   1   5   0       73.19       67.15      1.13 o 
   2   5   0      179.04      202.54      4.55 o 
   3   5   0       76.61       73.02      1.94 o 
   4   5   0      997.79     1089.87     17.72 o 
   5   5   0       29.44       26.83      1.49 o 
   6   5   0       47.77       49.39      1.79 o 
   7   5   0       27.36       24.96      1.83 o 
   8   5   0       40.29       34.42      2.69 o 
   9   5   0        3.83        9.77      2.24 o 
  10   5   0        1.38        0.95      1.84 o 
  11   5   0        9.62        7.30      2.80 o 
   0   6   0      874.56      952.71     24.66 o 
   1   6   0     1364.74     1453.76     18.02 o 
   2   6   0     1186.61     1298.26     17.98 o 
   3   6   0     1359.19     1446.67     22.68 o 
   4   6   0      147.18      143.19      4.56 o 
   5   6   0        0.94        1.93      0.75 o 
   6   6   0       18.93       15.54      1.80 o 
   7   6   0       15.21       17.38      2.55 o 
   8   6   0      116.75      117.09      4.68 o 
   9   6   0       41.11       49.89      8.87 o 
  10   6   0        0.67        2.09      1.92 o 
   1   7   0      419.40      443.65      7.51 o 
   2   7   0      312.30      315.24      4.96 o 
   3   7   0      134.77      123.96      4.45 o 
   4   7   0      220.97      238.95      7.20 o 
   5   7   0        7.50       10.29      1.44 o 
   6   7   0       91.18       80.28      3.47 o 
   7   7   0       84.78       83.51      3.61 o 
   8   7   0        0.02       -0.32      1.36 o 
   9   7   0        2.42        0.36      1.66 o 
  10   7   0        7.44       14.69      2.88 o 
   0   8   0       97.59      123.18      5.92 o 
   1   8   0       96.68       96.77      3.61 o 
   2   8   0      370.25      353.55      7.72 o 
   3   8   0       30.72       27.14      1.49 o 
   4   8   0       11.48       11.18      1.56 o 
   5   8   0        4.81        2.72      1.27 o 
   6   8   0       56.48       54.01      2.86 o 
   7   8   0       57.22       51.15      2.93 o 
   8   8   0       16.92       17.83      2.18 o 
   9   8   0        0.83        0.11      2.39 o 
  10   8   0        0.38       -0.62      5.45 o 
   1   9   0       90.09       86.64      2.59 o 
   2   9   0       24.03       23.89      2.01 o 
   3   9   0       45.06       44.61      2.21 o 
   4   9   0       37.75       41.69      2.28 o 
   5   9   0       35.35       29.18      2.56 o 
   6   9   0        1.75        1.46      1.00 o 
   7   9   0        1.08        3.40      2.77 o 
   8   9   0        0.73        2.40      1.88 o 
   9   9   0        0.06       -1.74      2.90 o 
   0  10   0      533.53      543.69     22.18 o 
   1  10   0       18.62       19.07      2.40 o 
   2  10   0      321.56      308.30      8.50 o 
   3  10   0        6.34       10.71      2.18 o 
   4  10   0       76.20       77.29      5.95 o 
   5  10   0        1.81        4.85      1.42 o 
   6  10   0       54.85       59.34      3.36 o 
   7  10   0       21.85       25.37      3.39 o 
   8  10   0        0.09        1.38      2.14 o 
   9  10   0        1.41        2.30      4.18 o 
   1  11   0      728.34      719.17     21.81 o 
   2  11   0      100.50       84.80      6.62 o 
   3  11   0      105.84       98.82      3.73 o 
   4  11   0       10.89       14.28      1.77 o 
   5  11   0      290.05      287.89      9.77 o 
   6  11   0       38.49       38.83      3.37 o 
   7  11   0        6.29        1.86      2.09 o 
   8  11   0       56.79       58.65      5.22 o 
   0  12   0        3.47        6.44      2.78 o 
   1  12   0       33.87       31.44      2.79 o 
   2  12   0      144.28      143.60      6.71 o 
   3  12   0       62.56       56.10      3.71 o 
   4  12   0       78.34       70.52      3.53 o 
   5  12   0       28.54       28.14      2.75 o 
   6  12   0       55.35       60.45      4.11 o 
   7  12   0       17.41       18.05      3.06 o 
   1  13   0        0.14       -0.21      2.23 o 
   2  13   0       10.47        7.88      2.42 o 
   3  13   0       21.57       21.92      2.62 o 
   4  13   0       10.64       12.89      2.60 o 
   5  13   0        0.88       -1.58      2.31 o 
   6  13   0        3.58        7.09      2.81 o 
   0  14   0        9.48        5.27      3.34 o 
   1  14   0        0.09        1.96      2.34 o 
   2  14   0        8.34       12.93      2.53 o 
   3  14   0        2.53        0.66      1.69 o 
   4  14   0        0.05        2.56      2.55 o 
   5  14   0        1.66        1.82      2.20 o 
   1  15   0        0.68       -0.50      2.22 o 
   2  15   0        9.55       19.76      4.28 o 
   3  15   0        0.00        5.89      4.38 o 
   4  15   0        0.89        3.65      2.56 o 
   0  16   0       10.70       13.95      4.38 o 
   1  16   0        3.44        2.64      2.32 o 
 -11   0   1        4.34        4.73      3.22 o 
  -9   0   1       23.02       23.30      3.79 o 
  -7   0   1       59.42       66.66      7.21 o 
  -5   0   1     5670.45     5910.09    180.72 o 
   3   0   1     4210.57     4289.03     82.21 o 
   5   0   1      248.11      252.87      7.28 o 
   7   0   1        0.03       -1.67      1.82 o 
   9   0   1       14.78       21.25      9.88 o 
  11   0   1        2.99        3.27      4.40 o 
 -11   1   1        0.67        2.66      2.16 o 
 -10   1   1        0.81        3.02      2.04 o 
  -9   1   1        0.81        1.72      1.86 o 
  -8   1   1       11.30       11.36      1.93 o 
  -7   1   1       71.17       79.20      3.87 o 
  -6   1   1      410.79      391.99     15.32 o 
  -5   1   1      425.18      421.01      9.93 o 
  -4   1   1      124.84      135.26      2.73 o 
  -3   1   1     2425.83     2356.75     29.40 o 
  -2   1   1        1.04        1.11      0.50 o 
  -1   1   1      893.21      797.82     19.35 o 
   1   1   1       26.04       18.35      0.55 o 
   2   1   1       64.99       88.03      1.23 o 
   3   1   1      136.10      125.26      2.62 o 
   4   1   1      276.28      245.64      5.73 o 
   5   1   1      135.80      151.60      2.52 o 
   6   1   1       21.43       16.76      0.92 o 
   7   1   1        1.79        3.76      1.15 o 
   8   1   1       13.85       19.37      2.64 o 
   9   1   1       48.06       53.01      3.63 o 
  10   1   1        5.55        3.67      1.98 o 
  11   1   1       17.15       17.72      2.85 o 
 -11   2   1        9.76       14.38      2.87 o 
 -10   2   1        8.77       11.44      2.79 o 
  -9   2   1        4.34        5.45      2.18 o 
  -8   2   1        0.32       -1.61      1.45 o 
  -7   2   1       14.14       13.95      1.79 o 
  -6   2   1        0.03        0.44      1.04 o 
  -5   2   1      239.21      235.25     10.75 o 
  -4   2   1      473.14      450.14     10.07 o 
  -3   2   1      624.33      621.60      7.29 o 
  -2   2   1      189.04      175.33      3.12 o 
  -1   2   1       76.74       68.00      1.52 o 
   0   2   1      114.36      101.70      3.04 o 
   1   2   1      526.07      454.93      9.12 o 
   2   2   1      377.09      347.39      4.49 o 
   3   2   1       90.29       92.43      1.85 o 
   4   2   1        0.02        1.00      0.39 o 
   5   2   1       54.91       62.14      1.49 o 
   6   2   1       71.92       72.86      2.27 o 
   7   2   1       59.21       55.34      2.47 o 
   8   2   1       42.04       40.29      2.70 o 
   9   2   1        7.11        9.06      2.71 o 
  10   2   1        3.05        7.51      3.26 o 
  11   2   1        0.64        7.51      2.32 o 
 -11   3   1        0.02        0.71      2.60 o 
 -10   3   1       13.17       20.56      2.89 o 
  -9   3   1       16.94       21.10      3.07 o 
  -8   3   1      171.41      177.12      7.06 o 
  -7   3   1       95.51       92.02      3.04 o 
  -6   3   1      152.93      151.63      4.41 o 
  -5   3   1       14.09       12.29      1.55 o 
  -4   3   1      102.68      106.72      2.03 o 
  -3   3   1       24.59       22.97      1.27 o 
  -2   3   1     1037.31     1003.61     23.86 o 
  -1   3   1      270.98      289.20      8.17 o 
   0   3   1      171.54      168.91      1.84 o 
   1   3   1       42.37       39.61      0.73 o 
   2   3   1      804.71      846.00     11.67 o 
   3   3   1       57.99       58.88      1.73 o 
   4   3   1      224.11      211.15      3.65 o 
   5   3   1      141.41      133.88      2.73 o 
   6   3   1      370.32      352.78      6.37 o 
   7   3   1      119.42      120.41      5.29 o 
   8   3   1       18.40       21.30      2.87 o 
   9   3   1        0.02        2.45      2.66 o 
  10   3   1        1.56        6.83      3.82 o 
  11   3   1        1.95        4.36      3.03 o 
 -11   4   1        1.22        2.72      2.29 o 
 -10   4   1       17.97       20.55      3.06 o 
  -9   4   1       57.88       59.32      4.26 o 
  -8   4   1        8.44        8.12      2.32 o 
  -7   4   1       73.30       71.05      3.21 o 
  -6   4   1       65.43       67.33      3.49 o 
  -5   4   1        6.82        8.43      0.75 o 
  -4   4   1        8.86       11.16      1.04 o 
  -3   4   1      641.85      629.58     16.04 o 
  -2   4   1      285.17      286.58     13.90 o 
  -1   4   1        7.22        6.83      0.71 o 
   0   4   1       35.21       30.05      0.70 o 
   1   4   1      190.20      199.75      3.37 o 
   2   4   1        8.26        9.19      0.49 o 
   3   4   1      140.40      135.71      2.80 o 
   4   4   1      623.82      610.82     11.96 o 
   5   4   1      508.01      531.38     13.88 o 
   6   4   1       13.89       13.58      0.99 o 
   7   4   1      154.44      144.60      4.60 o 
   8   4   1       67.44       67.21      3.98 o 
   9   4   1       21.40       16.52      2.96 o 
  10   4   1        0.04        0.40      1.78 o 
  11   4   1        0.78        2.90      2.14 o 
 -11   5   1        8.19        7.02      2.96 o 
 -10   5   1        0.74       -3.04      2.03 o 
  -9   5   1      224.64      205.40      9.13 o 
  -8   5   1       18.31       20.80      3.10 o 
  -7   5   1      317.71      312.68      8.52 o 
  -6   5   1       12.98       14.32      1.36 o 
  -5   5   1       66.17       68.03      4.20 o 
  -4   5   1       38.95       39.59      1.47 o 
  -3   5   1      127.98      130.87      2.61 o 
  -2   5   1       64.29       68.31      3.57 o 
  -1   5   1      145.49      136.32      2.20 o 
   0   5   1        2.67        2.58      0.29 o 
   1   5   1       61.55       63.90      1.95 o 
   2   5   1       67.93       67.87      2.79 o 
   3   5   1      109.74      109.39      2.86 o 
   4   5   1      178.43      175.95      3.53 o 
   5   5   1      251.23      224.38      4.64 o 
   6   5   1      161.18      158.44      3.92 o 
   7   5   1      866.78      849.91     20.91 o 
   8   5   1        8.29        8.54      1.59 o 
   9   5   1       54.55       50.79      3.57 o 
  10   5   1        0.02        3.44      2.18 o 
  11   5   1        2.20        5.77      2.61 o 
 -10   6   1       10.47       14.33      2.76 o 
  -9   6   1        0.98        6.12      2.04 o 
  -8   6   1       78.89       75.38      3.48 o 
  -7   6   1      134.56      132.08      4.66 o 
  -6   6   1      332.69      323.02      7.49 o 
  -5   6   1      103.75      101.93      6.78 o 
  -4   6   1      216.16      246.42      6.93 o 
  -3   6   1       52.20       63.85      2.25 o 
  -2   6   1      203.85      204.14      4.25 o 
  -1   6   1      133.30      145.27      2.64 o 
   0   6   1      206.69      204.94      6.54 o 
   1   6   1      193.92      212.82      6.97 o 
   2   6   1      345.68      361.19      9.06 o 
   3   6   1       62.74       67.18      1.76 o 
   4   6   1      221.66      223.01      5.35 o 
   5   6   1       44.34       46.81      1.76 o 
   6   6   1      159.84      153.83      4.85 o 
   7   6   1       17.66       17.77      1.80 o 
   8   6   1      106.07      101.80      4.37 o 
   9   6   1       75.58       74.57      5.32 o 
  10   6   1        7.52        4.16      2.27 o 
 -10   7   1        0.75        2.62      2.01 o 
  -9   7   1       19.27       13.78      4.75 o 
  -8   7   1       66.70       67.66      3.50 o 
  -7   7   1       28.62       28.05      2.14 o 
  -6   7   1        3.52        3.31      1.11 o 
  -5   7   1        0.27       -0.32      0.77 o 
  -4   7   1        7.79       11.23      1.08 o 
  -3   7   1        2.48        2.22      0.87 o 
  -2   7   1       28.68       31.53      1.15 o 
  -1   7   1      301.25      291.97      4.66 o 
   0   7   1      565.38      604.01     12.20 o 
   1   7   1      231.83      244.75      6.06 o 
   2   7   1       38.39       38.13      2.25 o 
   3   7   1       13.73       18.37      1.16 o 
   4   7   1       28.27       23.72      1.37 o 
   5   7   1       37.00       39.08      2.68 o 
   6   7   1       22.57       21.07      1.57 o 
   7   7   1       92.61       84.62      3.77 o 
   8   7   1       27.18       29.54      2.45 o 
   9   7   1        2.03        4.68      2.65 o 
  10   7   1       36.65       45.64      4.29 o 
 -10   8   1        8.06       11.48      4.61 o 
  -9   8   1        8.46       10.17      2.42 o 
  -8   8   1       11.15        8.02      2.20 o 
  -7   8   1       72.40       72.46      3.45 o 
  -6   8   1       37.10       36.38      2.01 o 
  -5   8   1       15.88       17.71      1.46 o 
  -4   8   1        2.45        2.53      1.15 o 
  -3   8   1       38.66       41.54      1.99 o 
  -2   8   1       93.99       84.28      3.47 o 
  -1   8   1      107.34       96.68      2.06 o 
   0   8   1        6.61        8.44      0.91 o 
   1   8   1        8.68       11.19      1.10 o 
   2   8   1        2.90        1.89      0.96 o 
   3   8   1       61.90       62.75      2.80 o 
   4   8   1       36.84       36.71      2.50 o 
   5   8   1       47.06       43.46      2.11 o 
   6   8   1       22.28       24.06      1.71 o 
   7   8   1        4.31        6.34      1.24 o 
   8   8   1       43.05       44.34      3.05 o 
   9   8   1        1.46       -1.27      2.17 o 
  10   8   1        6.84       16.28      4.74 o 
  -9   9   1        0.30        0.09      1.92 o 
  -8   9   1        6.10        7.13      3.00 o 
  -7   9   1        8.41       10.20      1.75 o 
  -6   9   1       60.63       58.07      2.59 o 
  -5   9   1       33.90       38.23      2.48 o 
  -4   9   1        7.12        7.75      1.09 o 
  -3   9   1       19.99       19.78      1.24 o 
  -2   9   1       69.39       62.97      3.92 o 
  -1   9   1        0.12        0.97      1.51 o 
   0   9   1      101.39       91.79      3.32 o 
   1   9   1        9.65       13.82      1.20 o 
   2   9   1        1.75        5.61      1.50 o 
   3   9   1       90.86       89.14      3.20 o 
   4   9   1       85.00       76.30      3.23 o 
   5   9   1        6.15        4.86      1.48 o 
   6   9   1        4.81        8.85      1.63 o 
   7   9   1        7.42        8.47      1.70 o 
   8   9   1        1.88        2.89      1.84 o 
   9   9   1        0.01       -2.11      2.85 o 
  -9  10   1       48.84       40.04      4.95 o 
  -8  10   1        2.37        2.36      2.57 o 
  -7  10   1        4.83        3.43      1.92 o 
  -6  10   1        1.37        1.22      1.79 o 
  -5  10   1      116.80      117.00      5.96 o 
  -4  10   1      125.52      125.85      5.02 o 
  -3  10   1       32.63       36.87      2.46 o 
  -2  10   1       31.64       30.22      1.90 o 
  -1  10   1        0.58        1.04      1.39 o 
   0  10   1       46.02       47.28      2.19 o 
   1  10   1      165.40      168.98      7.71 o 
   2  10   1      372.73      338.17      8.75 o 
   3  10   1      353.15      336.82      8.95 o 
   4  10   1       25.02       29.12      2.21 o 
   5  10   1        4.90        4.84      1.70 o 
   6  10   1        5.21        4.75      1.62 o 
   7  10   1       38.77       38.98      3.25 o 
   8  10   1        0.73        1.43      2.03 o 
   9  10   1        1.45        2.64      2.77 o 
  -8  11   1       54.67       46.25      4.61 o 
  -7  11   1      168.12      182.90      9.10 o 
  -6  11   1      107.22       99.76      4.73 o 
  -5  11   1       35.46       28.11      4.31 o 
  -4  11   1       99.51      101.58      4.09 o 
  -3  11   1        0.51        1.09      1.05 o 
  -2  11   1       34.94       37.39      2.84 o 
  -1  11   1      298.05      299.39     10.88 o 
   0  11   1      227.78      233.05      8.80 o 
   1  11   1       12.74       15.19      2.26 o 
   2  11   1       17.43       14.74      1.56 o 
   3  11   1      122.53      112.70      4.77 o 
   4  11   1      176.50      185.08      6.65 o 
   5  11   1      566.16      588.07     18.16 o 
   6  11   1       96.96       89.57      5.33 o 
   7  11   1       13.13       16.06      2.90 o 
   8  11   1        6.29        5.46      2.58 o 
  -7  12   1       21.69       19.89      3.34 o 
  -6  12   1        2.46        6.08      1.97 o 
  -5  12   1       13.52       11.47      2.05 o 
  -4  12   1        8.39        9.30      3.43 o 
  -3  12   1       72.19       77.01      4.84 o 
  -2  12   1       56.53       56.35      4.29 o 
  -1  12   1       26.78       29.66      2.91 o 
   0  12   1      372.44      388.71     14.03 o 
   1  12   1       50.95       60.57      3.90 o 
   2  12   1       35.04       30.74      2.89 o 
   3  12   1      107.00       98.78      4.31 o 
   4  12   1       20.81       24.57      2.50 o 
   5  12   1       15.48       16.15      2.37 o 
   6  12   1        1.44       -0.67      2.34 o 
   7  12   1       30.33       31.22      3.79 o 
  -6  13   1        5.95        6.05      2.43 o 
  -5  13   1        2.55        4.13      2.21 o 
  -4  13   1        0.26        1.40      2.03 o 
  -3  13   1        0.59        1.64      1.83 o 
  -2  13   1        2.99        4.91      1.79 o 
  -1  13   1       18.56       13.05      2.42 o 
   0  13   1       20.55       23.60      2.90 o 
   1  13   1        7.86        8.42      3.01 o 
   2  13   1       35.50       30.30      3.01 o 
   3  13   1        7.02        9.12      3.12 o 
   4  13   1        0.24        4.94      4.16 o 
   5  13   1        3.23        4.00      2.17 o 
   6  13   1        4.86        2.60      2.05 o 
  -5  14   1        0.70        0.45      1.94 o 
  -4  14   1        0.56        0.69      1.97 o 
  -3  14   1       23.70       27.29      3.70 o 
  -2  14   1        1.36        6.76      3.38 o 
  -1  14   1        0.65        3.09      1.82 o 
   0  14   1        2.33        0.73      1.70 o 
   1  14   1       10.51       11.58      2.49 o 
   2  14   1        0.00       -0.58      1.56 o 
   3  14   1        6.28        9.68      2.46 o 
   4  14   1        0.12       -1.04      2.08 o 
   5  14   1        6.86       10.73      2.74 o 
  -4  15   1       13.84       19.25      3.39 o 
  -3  15   1        9.81       14.50      3.47 o 
  -2  15   1        3.82        6.64      2.96 o 
  -1  15   1        0.03       -0.82      1.86 o 
   0  15   1        9.50        7.11      2.44 o 
   1  15   1        2.55        1.42      1.97 o 
   2  15   1       15.43       21.76      3.42 o 
   3  15   1        0.41        4.42      2.43 o 
   4  15   1        7.04       10.24      3.00 o 
  -1  16   1        1.40        7.03      2.87 o 
   0  16   1        5.20        8.85      2.78 o 
   1  16   1        4.54       12.15      3.26 o 
 -10   0   2        3.18       -0.52      2.35 o 
  -8   0   2       57.24       61.76      5.29 o 
  -6   0   2      342.47      317.01     27.31 o 
  -4   0   2      473.31      476.92      8.18 o 
   2   0   2     1421.20     1335.38     36.36 o 
   4   0   2     2088.94     2165.92     41.43 o 
   6   0   2      187.22      202.76      5.39 o 
   8   0   2      296.84      276.58     12.86 o 
  10   0   2        5.13        1.92      2.63 o 
 -11   1   2        3.13        3.92      2.30 o 
 -10   1   2        0.01        0.65      2.00 o 
  -9   1   2        2.40        5.08      2.21 o 
  -8   1   2        0.46        2.10      1.44 o 
  -7   1   2       89.51       89.61      4.34 o 
  -6   1   2      199.09      180.35      8.18 o 
  -5   1   2     1596.16     1601.44     25.40 o 
  -4   1   2     4034.03     4210.70     43.70 o 
  -3   1   2       25.31       21.77      1.46 o 
  -2   1   2      638.92      622.95      9.43 o 
  -1   1   2      600.53      515.55      8.86 o 
   0   1   2     6130.18     6434.30     74.52 o 
   1   1   2     8835.29     8763.66    101.53 o 
   2   1   2      981.23      910.82     26.51 o 
   3   1   2        7.00        7.32      1.02 o 
   4   1   2      540.28      560.69      8.02 o 
   5   1   2      730.51      738.34     11.29 o 
   6   1   2      169.18      158.73      3.33 o 
   7   1   2       16.58       17.81      1.11 o 
   8   1   2        0.58        0.60      1.30 o 
   9   1   2       16.78       12.68      1.91 o 
  10   1   2       89.85       74.41      4.73 o 
  11   1   2        4.15        6.18      2.54 o 
 -11   2   2        9.62       12.33      3.55 o 
 -10   2   2        0.01        4.01      2.58 o 
  -9   2   2       66.39       67.62      5.05 o 
  -8   2   2      115.62      117.25      5.38 o 
  -7   2   2      331.70      335.99     10.56 o 
  -6   2   2      141.33      132.18      4.00 o 
  -5   2   2       37.56       36.81      1.44 o 
  -4   2   2       60.06       61.44      1.39 o 
  -3   2   2       42.65       46.42      1.22 o 
  -2   2   2       38.33       32.83      1.51 o 
  -1   2   2     4067.72     4080.80     44.47 o 
   0   2   2     1197.41     1073.89     34.53 o 
   1   2   2        1.45        2.36      0.47 o 
   2   2   2      173.58      177.55      2.52 o 
   3   2   2      285.23      294.92      6.08 o 
   4   2   2        0.85        2.04      0.47 o 
   5   2   2       61.24       58.19      1.56 o 
   6   2   2       28.76       31.81      1.64 o 
   7   2   2      125.64      121.83      3.02 o 
   8   2   2       40.66       33.06      1.92 o 
   9   2   2       18.82       18.56      2.38 o 
  10   2   2        0.17        1.35      1.73 o 
  11   2   2        1.75        8.15      2.54 o 
 -11   3   2        0.16       -2.38      2.20 o 
 -10   3   2        1.68        1.34      1.87 o 
  -9   3   2        6.23        7.59      2.08 o 
  -8   3   2        0.10       -1.27      1.37 o 
  -7   3   2       53.88       48.65      3.68 o 
  -6   3   2       25.14       25.15      1.46 o 
  -5   3   2        4.40        5.16      1.03 o 
  -4   3   2      704.87      702.38     11.62 o 
  -3   3   2      414.23      406.56      6.98 o 
  -2   3   2       88.31       93.56      1.83 o 
  -1   3   2      349.41      352.04      9.26 o 
   0   3   2       35.09       26.68      1.18 o 
   1   3   2     2103.69     1999.66     27.00 o 
   2   3   2      441.54      433.62      8.80 o 
   3   3   2      306.31      296.26      4.55 o 
   4   3   2      195.61      203.05      5.16 o 
   5   3   2       43.30       37.94      1.52 o 
   6   3   2       15.40       16.50      1.09 o 
   7   3   2        7.73        8.64      1.03 o 
   8   3   2        0.18        0.07      0.92 o 
   9   3   2       23.09       26.81      3.41 o 
  10   3   2       10.53       13.30      2.44 o 
  11   3   2        0.00       -2.26      2.22 o 
 -11   4   2        2.35        2.58      2.63 o 
 -10   4   2       10.93       18.71      3.12 o 
  -9   4   2       69.55       63.69      4.44 o 
  -8   4   2       58.93       56.64      3.58 o 
  -7   4   2       24.72       20.31      1.56 o 
  -6   4   2        1.44        1.92      0.93 o 
  -5   4   2       26.64       25.33      1.42 o 
  -4   4   2      111.86      114.96      3.45 o 
  -3   4   2      247.48      249.90      4.42 o 
  -2   4   2       28.93       29.63      0.97 o 
  -1   4   2      369.04      358.06      7.78 o 
   0   4   2      602.47      597.51     12.08 o 
   1   4   2      475.45      455.05      9.52 o 
   2   4   2        0.00        1.21      0.50 o 
   3   4   2        0.27        1.92      0.96 o 
   4   4   2      207.19      213.10      5.17 o 
   5   4   2        0.00        0.61      0.68 o 
   6   4   2       24.50       21.67      1.35 o 
   7   4   2        0.85        1.17      0.97 o 
   8   4   2        0.10        0.87      1.39 o 
   9   4   2        1.88       -0.18      3.53 o 
  10   4   2        3.22        5.41      2.06 o 
  11   4   2        3.70        1.41      2.12 o 
 -10   5   2        1.32        3.27      2.15 o 
  -9   5   2        6.25        7.80      3.38 o 
  -8   5   2       16.41       19.24      2.39 o 
  -7   5   2       35.05       33.74      2.36 o 
  -6   5   2       45.00       45.76      2.58 o 
  -5   5   2        0.09        1.63      0.66 o 
  -4   5   2       52.39       60.80      1.81 o 
  -3   5   2      124.95      140.65      2.99 o 
  -2   5   2        3.64        6.34      0.99 o 
  -1   5   2      145.28      166.95      4.64 o 
   0   5   2       87.00      101.44      2.35 o 
   1   5   2      152.16      162.76      2.68 o 
   2   5   2     3761.43     4137.83     57.44 o 
   3   5   2       81.28       85.26      3.41 o 
   4   5   2      375.65      401.07      7.31 o 
   5   5   2       39.50       41.70      2.02 o 
   6   5   2       89.84       82.83      2.68 o 
   7   5   2       61.22       51.92      2.28 o 
   8   5   2      108.03      110.58      4.68 o 
   9   5   2        1.69        1.97      1.65 o 
  10   5   2        5.84       14.82      2.75 o 
 -10   6   2        0.59        2.24      2.10 o 
  -9   6   2        0.51       -2.38      1.77 o 
  -8   6   2        1.93        4.15      1.65 o 
  -7   6   2       13.05       16.58      1.67 o 
  -6   6   2       15.01       12.28      1.15 o 
  -5   6   2      214.09      221.49      7.77 o 
  -4   6   2       90.08      102.12      2.75 o 
  -3   6   2      318.29      335.93      6.92 o 
  -2   6   2      591.57      621.62     11.60 o 
  -1   6   2     1057.41     1121.31     21.70 o 
   0   6   2      552.44      638.78     11.73 o 
   1   6   2     1911.94     2241.95     40.57 o 
   2   6   2      185.30      194.74      3.11 o 
   3   6   2      357.81      388.88     10.20 o 
   4   6   2        1.23        0.57      0.74 o 
   5   6   2      176.08      206.89      5.06 o 
   6   6   2      312.98      308.04      7.66 o 
   7   6   2      189.31      188.50      5.29 o 
   8   6   2       33.66       42.87      2.89 o 
   9   6   2       28.10       29.78      3.13 o 
  10   6   2       16.81       15.22      2.68 o 
 -10   7   2        1.22        2.17      2.18 o 
  -9   7   2       10.93       13.49      2.41 o 
  -8   7   2       39.64       37.75      3.44 o 
  -7   7   2        2.18        2.90      1.24 o 
  -6   7   2       28.64       27.69      1.92 o 
  -5   7   2       28.99       28.48      1.66 o 
  -4   7   2      496.42      517.31     10.53 o 
  -3   7   2      488.45      541.58     16.94 o 
  -2   7   2      278.85      290.85      5.52 o 
  -1   7   2      108.63      120.10      3.20 o 
   0   7   2        4.64        7.19      0.90 o 
   1   7   2        3.83        4.83      1.34 o 
   2   7   2       29.97       39.42      2.14 o 
   3   7   2       22.81       18.76      1.25 o 
   4   7   2      124.70      117.70      3.02 o 
   5   7   2      140.75      133.77      4.24 o 
   6   7   2       31.67       33.65      1.88 o 
   7   7   2       45.07       46.37      2.43 o 
   8   7   2        9.49       13.89      1.99 o 
   9   7   2       25.18       25.09      3.03 o 
  10   7   2       19.23       20.23      4.94 o 
 -10   8   2        0.16        1.87      2.37 o 
  -9   8   2       25.38       27.21      4.06 o 
  -8   8   2       15.21       16.05      2.24 o 
  -7   8   2        0.63        1.13      1.74 o 
  -6   8   2       53.24       51.30      2.39 o 
  -5   8   2       56.29       55.41      2.39 o 
  -4   8   2       61.50       65.03      3.10 o 
  -3   8   2       68.44       73.72      2.65 o 
  -2   8   2       39.86       39.97      2.03 o 
  -1   8   2        2.33        2.89      0.65 o 
   0   8   2       53.91       53.12      4.13 o 
   1   8   2       87.48       87.55      3.39 o 
   2   8   2        4.23        6.37      1.60 o 
   3   8   2        1.43        1.50      0.94 o 
   4   8   2        0.82        3.25      1.17 o 
   5   8   2        0.00        3.54      1.65 o 
   6   8   2        6.31        7.06      1.25 o 
   7   8   2        3.51        3.46      1.56 o 
   8   8   2       15.55       14.53      2.11 o 
   9   8   2       33.11       32.12      4.06 o 
  -9   9   2        2.49       -0.81      2.32 o 
  -8   9   2        6.51        3.44      1.67 o 
  -7   9   2       49.31       50.38      3.77 o 
  -6   9   2       27.09       27.63      2.00 o 
  -5   9   2       31.48       28.81      3.16 o 
  -4   9   2        0.01        3.59      3.46 o 
  -3   9   2        9.64       11.81      1.15 o 
  -2   9   2       77.52       68.22      2.10 o 
  -1   9   2      203.01      192.41      5.56 o 
   0   9   2      146.85      148.28      7.08 o 
   1   9   2      118.34      107.27      5.82 o 
   2   9   2       45.32       45.42      2.34 o 
   3   9   2       16.05       16.12      1.61 o 
   4   9   2       48.12       54.33      2.89 o 
   5   9   2       10.83       14.64      2.09 o 
   6   9   2        5.22        8.96      3.44 o 
   7   9   2       31.36       33.15      2.58 o 
   8   9   2       45.74       46.25      4.06 o 
   9   9   2        3.69        6.39      2.70 o 
  -9  10   2        5.68       12.00      3.58 o 
  -8  10   2       10.13        9.51      3.26 o 
  -7  10   2        2.09        6.15      2.13 o 
  -6  10   2        0.67       -1.20      1.34 o 
  -5  10   2        0.91        1.23      1.38 o 
  -4  10   2       61.21       63.42      2.94 o 
  -3  10   2      113.43      110.52      3.66 o 
  -2  10   2      512.73      476.76     13.27 o 
  -1  10   2       54.68       46.63      2.98 o 
   0  10   2     1079.26     1075.43     32.48 o 
   1  10   2        9.00       10.35      1.64 o 
   2  10   2      157.26      160.85      6.05 o 
   3  10   2        4.71        6.31      2.48 o 
   4  10   2       41.82       51.27      3.30 o 
   5  10   2       16.24       13.53      1.84 o 
   6  10   2        7.59       10.61      1.93 o 
   7  10   2        1.69        0.33      1.49 o 
   8  10   2        6.38        6.35      2.54 o 
  -8  11   2        8.01        9.15      2.76 o 
  -7  11   2       32.28       36.38      3.81 o 
  -6  11   2       11.98       13.32      3.69 o 
  -5  11   2       11.60       12.99      1.89 o 
  -4  11   2        7.76       12.06      1.73 o 
  -3  11   2      112.86      115.69      5.49 o 
  -2  11   2        0.00        2.10      1.90 o 
  -1  11   2      667.11      683.12     20.67 o 
   0  11   2      671.43      623.43     17.17 o 
   1  11   2      289.59      318.58      9.18 o 
   2  11   2      374.92      370.27     11.66 o 
   3  11   2      508.52      470.34     13.17 o 
   4  11   2       25.83       28.70      2.52 o 
   5  11   2       41.81       34.18      2.91 o 
   6  11   2        5.98       11.26      2.92 o 
   7  11   2        5.80       10.39      2.79 o 
   8  11   2        1.15        2.28      2.38 o 
  -7  12   2        3.34        3.24      2.75 o 
  -6  12   2        2.11        4.07      1.96 o 
  -5  12   2       37.67       39.23      3.46 o 
  -4  12   2       61.09       61.97      4.09 o 
  -3  12   2        1.55        4.15      4.74 o 
  -2  12   2       11.25       13.44      2.16 o 
  -1  12   2       28.78       28.65      2.66 o 
   0  12   2       18.74       17.49      3.01 o 
   1  12   2       18.53       13.65      2.23 o 
   2  12   2      202.47      174.34      6.27 o 
   3  12   2       14.17       15.88      2.05 o 
   4  12   2       58.81       55.74      3.46 o 
   5  12   2        3.65        4.79      2.71 o 
   6  12   2        5.32       10.39      2.38 o 
   7  12   2        7.07        8.37      2.81 o 
  -6  13   2        5.92       13.09      3.71 o 
  -5  13   2        5.38        4.10      2.30 o 
  -4  13   2        4.12        7.39      2.34 o 
  -3  13   2        4.40       10.70      3.02 o 
  -2  13   2       23.79       22.16      2.71 o 
  -1  13   2        0.61        2.71      1.84 o 
   0  13   2       88.18       75.71      4.64 o 
   1  13   2        0.02        4.51      4.27 o 
   2  13   2        0.24       -1.13      1.65 o 
   3  13   2        0.23        1.25      2.51 o 
   4  13   2        0.02        6.27      2.31 o 
   5  13   2        9.29       11.31      3.57 o 
   6  13   2        0.33        1.49      2.18 o 
  -5  14   2        6.39        6.41      2.54 o 
  -4  14   2       11.38       10.57      2.79 o 
  -3  14   2        5.04        8.23      2.39 o 
  -2  14   2        4.07        2.82      2.00 o 
  -1  14   2        1.30        3.42      1.95 o 
   0  14   2        0.31        5.33      2.75 o 
   1  14   2        1.38        1.94      1.96 o 
   2  14   2        1.20        7.14      2.76 o 
   3  14   2        3.71        3.92      2.05 o 
   4  14   2        7.89        8.19      2.63 o 
   5  14   2        0.25        2.98      2.28 o 
  -3  15   2       13.03       24.27      3.63 o 
  -2  15   2        3.00        2.84      2.16 o 
  -1  15   2        0.43       -0.83      1.75 o 
   0  15   2        4.45        9.09      4.87 o 
   1  15   2        0.02       -0.04      1.80 o 
   2  15   2        0.71        3.70      2.13 o 
   3  15   2        8.28        6.71      2.72 o 
 -11   0   3        3.42        4.31      3.27 o 
  -9   0   3        2.64       -2.35      2.74 o 
  -7   0   3     1415.25     1435.05     56.75 o 
  -5   0   3     6662.33     6906.90    130.69 o 
  -3   0   3       27.40       29.26      1.72 o 
   1   0   3       22.62       18.02      1.26 o 
   3   0   3       13.84       25.29      6.74 o 
   5   0   3      499.80      506.90     12.23 o 
   7   0   3       64.96       55.20      2.75 o 
   9   0   3        9.74       11.67      2.81 o 
  11   0   3        1.69        0.59      4.23 o 
 -11   1   3        9.34       12.07      3.07 o 
 -10   1   3        7.58        6.86      2.58 o 
  -9   1   3       94.94       81.85      4.96 o 
  -8   1   3       93.32       81.74      4.53 o 
  -7   1   3      449.25      433.93     13.25 o 
  -6   1   3       27.42       26.72      1.95 o 
  -5   1   3      379.25      388.17      8.34 o 
  -4   1   3      276.03      259.57     11.33 o 
  -3   1   3       21.55       18.64      0.88 o 
  -2   1   3       16.92       18.48      1.31 o 
  -1   1   3     4681.72     4683.48     51.10 o 
   0   1   3        5.04        9.15      0.54 o 
   1   1   3      129.29      125.69      3.04 o 
   2   1   3      301.39      301.36      4.79 o 
   3   1   3     1158.52     1180.77     15.97 o 
   4   1   3       79.04       72.02      1.72 o 
   5   1   3       55.05       71.78      2.97 o 
   6   1   3       23.49       25.15      1.18 o 
   7   1   3      139.93      139.96      3.56 o 
   8   1   3       14.55       15.33      1.67 o 
   9   1   3       12.15       13.46      2.16 o 
  10   1   3        1.05        1.42      1.74 o 
  11   1   3        0.72        0.95      2.37 o 
 -11   2   3       15.52       14.16      2.99 o 
 -10   2   3        7.13        6.69      4.13 o 
  -9   2   3        0.05        2.56      2.11 o 
  -8   2   3        0.01        1.88      1.68 o 
  -7   2   3       56.47       48.94      2.88 o 
  -6   2   3        2.52        1.85      0.98 o 
  -5   2   3      155.86      165.94      4.91 o 
  -4   2   3       29.85       30.99      1.20 o 
  -3   2   3       17.17       15.91      1.49 o 
  -2   2   3       21.28       20.25      0.84 o 
  -1   2   3      942.89      874.17     13.12 o 
   0   2   3     1660.25     1620.84     20.04 o 
   1   2   3     1869.74     1855.98     23.53 o 
   2   2   3       24.80       22.72      0.95 o 
   3   2   3       61.00       49.95      1.37 o 
   4   2   3      643.36      674.47     12.40 o 
   5   2   3      356.49      353.92      9.63 o 
   6   2   3       23.03       19.83      1.31 o 
   7   2   3        0.79        1.55      0.75 o 
   8   2   3       20.97       21.58      2.09 o 
   9   2   3        8.27       10.93      2.28 o 
  10   2   3        0.04        0.19      1.77 o 
  11   2   3        5.18        9.08      2.67 o 
 -11   3   3        1.72        6.08      2.52 o 
 -10   3   3       21.74       28.87      3.95 o 
  -9   3   3       13.34       21.68      2.72 o 
  -8   3   3       90.78       93.30      4.70 o 
  -7   3   3       35.61       37.03      2.15 o 
  -6   3   3        1.62        0.67      0.76 o 
  -5   3   3        1.31        2.87      0.80 o 
  -4   3   3      114.94      113.33      4.46 o 
  -3   3   3        2.75        2.64      0.54 o 
  -2   3   3      880.24      849.98     12.01 o 
  -1   3   3     1140.92     1206.49     28.55 o 
   0   3   3     1592.87     1638.30     24.41 o 
   1   3   3      572.93      559.87     14.49 o 
   2   3   3      147.48      129.35      3.01 o 
   3   3   3        1.38        1.01      0.58 o 
   4   3   3       40.26       41.07      1.38 o 
   5   3   3       23.61       24.64      1.19 o 
   6   3   3       21.67       24.91      1.52 o 
   7   3   3        0.12        1.47      0.84 o 
   8   3   3        1.69        5.60      1.63 o 
   9   3   3        3.62        3.02      2.58 o 
  10   3   3        9.66       10.29      2.66 o 
  11   3   3        0.82       -0.03      1.94 o 
 -11   4   3        1.78        2.31      2.37 o 
 -10   4   3        4.44        2.39      1.98 o 
  -9   4   3        1.02       -0.18      1.74 o 
  -8   4   3        7.76       11.17      2.01 o 
  -7   4   3        5.25        7.66      1.26 o 
  -6   4   3        9.18        8.88      1.25 o 
  -5   4   3      172.84      173.72      3.68 o 
  -4   4   3      189.68      201.39      6.46 o 
  -3   4   3       12.81       12.90      0.82 o 
  -2   4   3        8.89        8.00      0.98 o 
  -1   4   3       41.26       42.32      1.74 o 
   0   4   3       74.23       69.19      3.16 o 
   1   4   3       41.16       43.33      2.12 o 
   2   4   3     1734.16     1823.85     29.10 o 
   3   4   3      692.82      759.55     12.16 o 
   4   4   3      209.40      216.57      4.37 o 
   5   4   3       58.08       50.97      2.09 o 
   6   4   3        8.56        9.55      1.08 o 
   7   4   3       50.26       44.89      2.16 o 
   8   4   3        4.77        7.08      1.62 o 
   9   4   3        0.90       -0.55      1.63 o 
  10   4   3        2.18        3.03      2.35 o 
 -10   5   3        0.00       -2.91      2.05 o 
  -9   5   3       85.41       86.51      5.39 o 
  -8   5   3        3.00        9.58      2.16 o 
  -7   5   3        0.66        1.42      1.10 o 
  -6   5   3       13.83       12.24      1.08 o 
  -5   5   3       25.47       23.22      1.93 o 
  -4   5   3       16.86       16.64      1.38 o 
  -3   5   3      106.52      120.28      2.88 o 
  -2   5   3       14.28       15.29      0.86 o 
  -1   5   3        8.05        7.49      0.66 o 
   0   5   3        1.97        3.86      0.55 o 
   1   5   3       10.66       10.72      1.32 o 
   2   5   3      429.40      444.68      7.11 o 
   3   5   3        1.61        1.51      0.87 o 
   4   5   3      218.21      235.90      4.90 o 
   5   5   3      966.54      984.93     19.17 o 
   6   5   3        6.27        6.51      1.27 o 
   7   5   3      253.17      247.12      6.53 o 
   8   5   3       11.52       11.94      1.73 o 
   9   5   3        0.32        6.31      2.48 o 
  10   5   3       25.17       28.48      3.36 o 
 -10   6   3        7.84        5.11      2.38 o 
  -9   6   3       33.85       36.50      3.88 o 
  -8   6   3      118.78      118.83      5.96 o 
  -7   6   3       66.35       59.85      3.02 o 
  -6   6   3       15.08       14.66      1.28 o 
  -5   6   3        5.36        5.51      1.00 o 
  -4   6   3      128.10      121.02      3.29 o 
  -3   6   3      125.14      130.73      3.17 o 
  -2   6   3       71.98       75.93      2.08 o 
  -1   6   3       84.72       79.46      2.34 o 
   0   6   3       23.60       22.75      0.96 o 
   1   6   3      521.69      550.43      8.41 o 
   2   6   3        1.68        1.60      0.88 o 
   3   6   3      118.00      102.54      3.50 o 
   4   6   3       34.70       32.40      1.77 o 
   5   6   3       70.42       75.20      2.56 o 
   6   6   3      160.30      150.89      4.39 o 
   7   6   3      506.32      492.65     11.86 o 
   8   6   3        0.28        0.74      1.75 o 
   9   6   3        0.17        2.56      3.47 o 
  10   6   3       34.01       38.06      4.00 o 
 -10   7   3       33.28       39.39      4.20 o 
  -9   7   3       27.93       27.01      3.44 o 
  -8   7   3        0.04       -0.21      1.61 o 
  -7   7   3       14.67       12.95      1.72 o 
  -6   7   3       63.52       63.87      3.31 o 
  -5   7   3       53.37       58.47      2.72 o 
  -4   7   3       23.40       29.24      1.78 o 
  -3   7   3        4.56        6.80      0.90 o 
  -2   7   3      275.40      286.75      5.82 o 
  -1   7   3       75.36       80.71      2.35 o 
   0   7   3       30.81       31.63      1.54 o 
   1   7   3        2.58        1.24      1.09 o 
   2   7   3        0.93       -0.39      0.80 o 
   3   7   3      233.73      214.12      7.80 o 
   4   7   3       33.06       30.04      1.94 o 
   5   7   3      164.64      161.03      5.62 o 
   6   7   3       95.79      106.19      3.82 o 
   7   7   3        0.17        1.48      1.14 o 
   8   7   3       64.63       78.90      4.07 o 
   9   7   3      108.58      101.89      6.05 o 
  10   7   3       28.16       20.49      5.11 o 
  -9   8   3       18.55       21.59      3.07 o 
  -8   8   3       78.83       80.41      5.34 o 
  -7   8   3       42.78       44.16      3.69 o 
  -6   8   3        1.68        1.55      1.11 o 
  -5   8   3        0.31        1.85      0.99 o 
  -4   8   3       45.30       49.37      2.25 o 
  -3   8   3      167.19      164.94      4.29 o 
  -2   8   3       46.41       42.50      1.67 o 
  -1   8   3       19.94       18.02      1.41 o 
   0   8   3       14.70       17.37      1.94 o 
   1   8   3       64.29       60.84      2.43 o 
   2   8   3       68.89       70.04      2.73 o 
   3   8   3       15.46       15.40      1.52 o 
   4   8   3        5.62        6.98      1.52 o 
   5   8   3      168.81      177.54      6.97 o 
   6   8   3      234.14      248.19      8.00 o 
   7   8   3      116.02      110.79      4.09 o 
   8   8   3       31.67       34.31      3.50 o 
   9   8   3        0.00        4.49      2.67 o 
  -9   9   3        0.15        2.73      3.46 o 
  -8   9   3        6.11        8.29      2.50 o 
  -7   9   3       13.16       15.23      2.07 o 
  -6   9   3        1.29        1.01      1.37 o 
  -5   9   3        2.58        5.72      1.25 o 
  -4   9   3      214.45      232.74      7.00 o 
  -3   9   3      208.36      212.85      5.78 o 
  -2   9   3      305.58      291.44      6.35 o 
  -1   9   3        0.17        1.20      1.06 o 
   0   9   3       53.29       52.55      2.30 o 
   1   9   3       92.43       86.32      3.17 o 
   2   9   3       38.22       34.70      2.18 o 
   3   9   3       85.07       84.80      3.34 o 
   4   9   3       28.05       26.28      2.09 o 
   5   9   3       30.21       35.62      2.75 o 
   6   9   3        4.89        6.98      2.42 o 
   7   9   3        0.78        0.91      1.62 o 
   8   9   3       30.77       36.72      3.85 o 
   9   9   3        4.32        5.31      2.75 o 
  -8  10   3        0.03        2.64      2.01 o 
  -7  10   3        9.95       11.04      3.13 o 
  -6  10   3        6.15        4.83      1.62 o 
  -5  10   3       74.05       74.40      3.58 o 
  -4  10   3       35.96       38.28      2.14 o 
  -3  10   3        6.09        6.37      1.50 o 
  -2  10   3       40.31       37.55      2.44 o 
  -1  10   3      388.51      373.20      9.91 o 
   0  10   3      268.76      269.65      7.71 o 
   1  10   3      125.81      130.41      4.56 o 
   2  10   3       59.96       61.88      2.94 o 
   3  10   3       68.47       64.33      3.92 o 
   4  10   3       39.10       34.75      2.58 o 
   5  10   3        4.12        6.75      1.70 o 
   6  10   3        1.69        3.87      1.66 o 
   7  10   3        0.08        0.40      3.06 o 
   8  10   3        0.00        1.50      2.31 o 
  -8  11   3       19.83       16.75      3.79 o 
  -7  11   3        0.31       -1.06      1.98 o 
  -6  11   3       88.09       83.53      4.21 o 
  -5  11   3        8.80        8.04      1.77 o 
  -4  11   3        1.81        3.27      2.11 o 
  -3  11   3        3.28        4.83      1.72 o 
  -2  11   3      307.91      292.57      8.43 o 
  -1  11   3        0.39        2.18      1.93 o 
   0  11   3      357.95      346.16     11.02 o 
   1  11   3       59.58       53.79      3.45 o 
   2  11   3       63.74       66.27      3.43 o 
   3  11   3      336.94      334.72     10.17 o 
   4  11   3       19.00       21.02      2.24 o 
   5  11   3       40.69       39.70      3.49 o 
   6  11   3        1.46        4.52      2.80 o 
   7  11   3        2.81        9.31      3.10 o 
   8  11   3        5.32       13.69      3.91 o 
  -7  12   3        0.19        1.95      2.43 o 
  -6  12   3        0.70        0.36      2.03 o 
  -5  12   3       12.73       15.06      2.68 o 
  -4  12   3        1.28        8.54      2.63 o 
  -3  12   3       54.29       47.28      3.53 o 
  -2  12   3      309.00      299.54     11.33 o 
  -1  12   3        2.30       10.68      2.12 o 
   0  12   3       63.14       59.59      3.89 o 
   1  12   3      112.44      107.02      4.51 o 
   2  12   3       18.11       17.68      2.49 o 
   3  12   3        0.04        1.14      1.71 o 
   4  12   3        9.18        5.83      1.70 o 
   5  12   3        8.89        9.95      2.09 o 
   6  12   3       10.60       11.97      2.46 o 
   7  12   3        0.00       -1.43      2.21 o 
  -6  13   3        0.01        2.64      2.61 o 
  -5  13   3       19.45       18.67      3.05 o 
  -4  13   3        0.41        1.52      1.93 o 
  -3  13   3        0.54       -0.87      2.07 o 
  -2  13   3       30.88       30.99      3.05 o 
  -1  13   3        4.46        5.61      2.01 o 
   0  13   3       81.45       68.50      4.31 o 
   1  13   3        1.48        5.68      2.05 o 
   2  13   3        3.40        7.87      2.24 o 
   3  13   3        0.23        5.55      2.52 o 
   4  13   3        9.91        8.78      1.95 o 
   5  13   3        0.09       -0.93      1.74 o 
   6  13   3       11.16       15.17      2.86 o 
  -5  14   3        8.81       14.81      3.28 o 
  -4  14   3        5.40        5.75      2.39 o 
  -3  14   3        3.43        6.33      2.34 o 
  -2  14   3        0.67       -1.17      2.01 o 
  -1  14   3        0.73        3.73      2.48 o 
   0  14   3        6.90        6.30      2.58 o 
   1  14   3       25.53       19.92      3.02 o 
   2  14   3        1.26        3.99      2.04 o 
   3  14   3        0.83        3.68      2.34 o 
   4  14   3       12.34       16.47      2.97 o 
   5  14   3        1.50        1.75      2.11 o 
  -3  15   3        0.11        2.19      2.47 o 
  -2  15   3        6.02        4.46      2.29 o 
  -1  15   3        0.42        2.14      2.13 o 
   0  15   3        1.33        4.89      2.35 o 
   1  15   3        1.07        5.24      3.57 o 
   2  15   3       13.52       24.38      3.40 o 
   3  15   3        0.46        1.85      2.17 o 
 -10   0   4      138.11      120.12      9.74 o 
  -8   0   4      292.58      290.55     16.12 o 
  -6   0   4        2.16        7.40      5.64 o 
  -4   0   4     1156.68     1303.54     38.54 o 
  -2   0   4     2544.84     2557.87     47.91 o 
   0   0   4       34.15       33.63      1.80 o 
   2   0   4       44.94       43.82      1.77 o 
   4   0   4      293.90      342.53     10.76 o 
   6   0   4      352.16      350.96     10.17 o 
   8   0   4        0.30        1.53      1.25 o 
  10   0   4       13.30        8.87      4.18 o 
 -11   1   4        4.47        5.27      5.11 o 
 -10   1   4        5.72        7.34      2.51 o 
  -9   1   4       20.34       19.30      2.96 o 
  -8   1   4      124.46      122.84      5.75 o 
  -7   1   4      179.45      169.52      6.49 o 
  -6   1   4      184.03      169.68      5.23 o 
  -5   1   4        1.04        3.02      1.02 o 
  -4   1   4       15.11       18.59      1.49 o 
  -3   1   4        0.28        1.12      0.63 o 
  -2   1   4      404.96      407.46      6.71 o 
  -1   1   4     2263.02     2305.03     36.55 o 
   0   1   4      527.12      501.38      8.78 o 
   1   1   4        2.62        1.68      0.38 o 
   2   1   4     1165.13     1181.78     14.86 o 
   3   1   4      816.57      841.79     16.16 o 
   4   1   4      616.53      623.17     10.27 o 
   5   1   4      101.75      104.19      2.86 o 
   6   1   4        1.20        0.19      0.67 o 
   7   1   4        2.54        3.03      0.94 o 
   8   1   4       57.29       43.88      2.00 o 
   9   1   4       23.07       21.90      2.63 o 
  10   1   4        0.09        3.88      2.07 o 
  11   1   4        3.24        1.09      2.12 o 
 -11   2   4       26.44       20.61      4.39 o 
 -10   2   4       67.37       57.38      4.59 o 
  -9   2   4      108.73      107.09      5.96 o 
  -8   2   4       82.71       78.27      4.43 o 
  -7   2   4        0.28        1.36      1.66 o 
  -6   2   4        0.02        2.11      1.34 o 
  -5   2   4        1.21        1.78      0.74 o 
  -4   2   4      680.62      665.61     12.48 o 
  -3   2   4      523.76      533.01      8.48 o 
  -2   2   4       30.12       28.75      2.35 o 
  -1   2   4      318.15      320.23      9.85 o 
   0   2   4      383.43      402.61      6.75 o 
   1   2   4      897.69      906.99     14.57 o 
   2   2   4      280.29      291.51      4.44 o 
   3   2   4      229.42      226.96      4.99 o 
   4   2   4      296.42      318.59      8.02 o 
   5   2   4       34.71       41.30      1.57 o 
   6   2   4        2.56        3.46      1.78 o 
   7   2   4       47.85       43.53      1.92 o 
   8   2   4       19.84       18.21      1.51 o 
   9   2   4       21.09       18.88      2.62 o 
  10   2   4       25.67       22.12      2.90 o 
 -10   3   4        0.41       -1.19      2.07 o 
  -9   3   4       28.62       28.71      3.71 o 
  -8   3   4       25.22       28.74      2.89 o 
  -7   3   4       35.99       36.84      3.18 o 
  -6   3   4      171.24      168.29      5.83 o 
  -5   3   4        6.84        7.29      1.04 o 
  -4   3   4      365.74      386.36      9.22 o 
  -3   3   4      275.11      276.70      5.54 o 
  -2   3   4      176.37      172.61      3.13 o 
  -1   3   4      343.19      332.44      8.22 o 
   0   3   4        0.14        1.05      0.59 o 
   1   3   4       47.84       56.15      1.47 o 
   2   3   4      266.48      301.16      4.71 o 
   3   3   4        0.06        0.92      0.49 o 
   4   3   4        1.91        2.23      0.70 o 
   5   3   4        2.67        4.12      1.62 o 
   6   3   4        2.31        1.26      1.35 o 
   7   3   4        2.86        2.09      0.98 o 
   8   3   4        0.18        2.91      2.02 o 
   9   3   4        3.93        8.38      2.40 o 
  10   3   4       26.32       27.40      3.47 o 
 -10   4   4       10.19       12.22      2.67 o 
  -9   4   4       29.06       25.61      3.08 o 
  -8   4   4        9.14       14.94      2.24 o 
  -7   4   4        1.06        0.46      1.09 o 
  -6   4   4       18.76       21.52      2.09 o 
  -5   4   4       10.61       10.41      1.45 o 
  -4   4   4       62.52       64.74      1.94 o 
  -3   4   4       85.11       88.67      2.27 o 
  -2   4   4      495.11      570.46      9.42 o 
  -1   4   4      889.93      902.46     16.04 o 
   0   4   4      409.71      446.43     15.54 o 
   1   4   4       66.95       65.00      1.67 o 
   2   4   4      372.24      366.26     10.41 o 
   3   4   4       87.17       89.93      3.02 o 
   4   4   4      117.17      115.11      3.50 o 
   5   4   4        3.58        5.95      0.95 o 
   6   4   4       66.70       68.48      2.49 o 
   7   4   4       14.80       12.41      1.32 o 
   8   4   4        8.93       10.71      1.54 o 
   9   4   4       23.88       27.88      2.94 o 
  10   4   4        9.36       13.73      2.73 o 
 -10   5   4        4.21        7.02      2.52 o 
  -9   5   4        9.99       14.51      2.52 o 
  -8   5   4        0.03       -1.03      1.70 o 
  -7   5   4        0.01        0.50      1.10 o 
  -6   5   4        5.18        7.55      1.29 o 
  -5   5   4       48.20       45.82      2.72 o 
  -4   5   4        6.59        9.14      1.03 o 
  -3   5   4       66.87       73.38      2.21 o 
  -2   5   4       10.86       13.30      0.97 o 
  -1   5   4       50.02       45.22      1.49 o 
   0   5   4     2144.01     2229.43     70.05 o 
   1   5   4      352.86      386.68      9.29 o 
   2   5   4     1249.67     1402.45     26.27 o 
   3   5   4        0.12        2.26      1.09 o 
   4   5   4       64.83       66.92      2.14 o 
   5   5   4      190.73      184.26      4.68 o 
   6   5   4      459.75      468.55     10.64 o 
   7   5   4        8.24        9.00      1.38 o 
   8   5   4       54.68       53.50      2.70 o 
   9   5   4        0.01        2.56      2.15 o 
  10   5   4        0.02        1.29      1.97 o 
 -10   6   4        1.22        0.80      1.99 o 
  -9   6   4        0.02        1.81      1.88 o 
  -8   6   4        0.32       -0.10      1.67 o 
  -7   6   4       28.22       24.96      2.05 o 
  -6   6   4        4.36        5.01      1.19 o 
  -5   6   4       44.01       46.14      2.44 o 
  -4   6   4      142.58      138.39      3.84 o 
  -3   6   4      104.79      115.53      3.19 o 
  -2   6   4        2.77        5.58      0.80 o 
  -1   6   4      275.49      281.41      6.80 o 
   0   6   4       40.17       47.33      2.59 o 
   1   6   4      519.45      527.56     16.80 o 
   2   6   4       54.15       62.67      1.90 o 
   3   6   4      258.17      283.39      6.78 o 
   4   6   4       23.53       22.70      1.55 o 
   5   6   4      136.56      150.40      4.32 o 
   6   6   4      283.06      304.22      7.94 o 
   7   6   4      202.47      210.77      6.30 o 
   8   6   4        4.97        6.92      1.72 o 
   9   6   4       22.78       21.55      2.64 o 
  10   6   4       41.04       46.10      5.50 o 
  -9   7   4        3.82        5.32      2.17 o 
  -8   7   4       12.38       15.18      3.33 o 
  -7   7   4        9.32        8.99      1.94 o 
  -6   7   4       76.66       73.64      5.81 o 
  -5   7   4      109.45      109.64      3.57 o 
  -4   7   4      105.90      107.97      3.30 o 
  -3   7   4       35.45       40.22      2.05 o 
  -2   7   4        3.06        2.30      0.92 o 
  -1   7   4      148.47      134.25      3.20 o 
   0   7   4       65.43       52.72      2.37 o 
   1   7   4       11.11       10.73      1.01 o 
   2   7   4       10.82        9.33      0.80 o 
   3   7   4       76.86       79.47      2.70 o 
   4   7   4      264.93      269.54     11.09 o 
   5   7   4      300.85      334.57     11.18 o 
   6   7   4       41.12       53.56      3.08 o 
   7   7   4      129.64      122.78      4.93 o 
   8   7   4        6.42        8.72      2.24 o 
   9   7   4        0.03        0.53      1.72 o 
  -9   8   4       15.43       22.80      3.29 o 
  -8   8   4       23.34       20.38      2.74 o 
  -7   8   4        9.36        5.68      2.36 o 
  -6   8   4       13.21       16.89      1.66 o 
  -5   8   4        1.00        2.45      1.22 o 
  -4   8   4        2.32        1.40      1.15 o 
  -3   8   4      100.87       99.92      3.16 o 
  -2   8   4       15.81       17.84      1.66 o 
  -1   8   4      306.47      273.36     15.32 o 
   0   8   4       48.97       45.04      1.92 o 
   1   8   4       35.00       33.07      1.90 o 
   2   8   4      251.81      260.34      7.00 o 
   3   8   4      241.40      243.16      6.94 o 
   4   8   4       85.36       83.47      3.59 o 
   5   8   4        8.05       12.64      1.92 o 
   6   8   4        7.41        8.49      2.03 o 
   7   8   4      116.06      127.52      5.75 o 
   8   8   4       33.11       38.05      3.62 o 
   9   8   4        3.07        2.20      2.20 o 
  -9   9   4       23.58       22.52      4.33 o 
  -8   9   4       43.20       50.31      3.71 o 
  -7   9   4      143.92      156.69      6.66 o 
  -6   9   4       17.36       19.21      1.86 o 
  -5   9   4       75.75       81.87      3.51 o 
  -4   9   4       55.60       52.76      2.87 o 
  -3   9   4       36.96       37.54      2.05 o 
  -2   9   4       11.91       13.68      1.30 o 
  -1   9   4       35.94       38.76      2.13 o 
   0   9   4        1.63        1.67      1.05 o 
   1   9   4        9.67       11.05      1.50 o 
   2   9   4       77.50       76.94      3.36 o 
   3   9   4       15.92       16.70      1.92 o 
   4   9   4        9.92       14.54      1.81 o 
   5   9   4      140.05      151.09      5.80 o 
   6   9   4       24.95       26.17      2.63 o 
   7   9   4        5.90        9.44      2.27 o 
   8   9   4        6.95        9.85      3.06 o 
  -8  10   4        2.24        3.03      2.52 o 
  -7  10   4        0.44        3.50      2.94 o 
  -6  10   4       36.57       38.50      2.69 o 
  -5  10   4       76.67       75.63      3.90 o 
  -4  10   4      317.77      329.64      9.52 o 
  -3  10   4      123.27      115.46      3.91 o 
  -2  10   4      804.37      793.91     20.39 o 
  -1  10   4       19.55       21.09      2.15 o 
   0  10   4        0.02       -1.75      1.38 o 
   1  10   4        4.62        3.52      1.33 o 
   2  10   4        6.05        4.86      1.94 o 
   3  10   4        0.16        1.86      1.35 o 
   4  10   4       33.46       32.39      2.37 o 
   5  10   4       13.84       19.87      2.23 o 
   6  10   4        2.61        2.23      1.69 o 
   7  10   4        2.71        1.52      1.74 o 
   8  10   4        3.99        8.29      3.33 o 
  -7  11   4        0.14        1.69      2.03 o 
  -6  11   4        0.02       -0.86      2.03 o 
  -5  11   4        8.92        9.25      1.95 o 
  -4  11   4        1.71        4.47      1.95 o 
  -3  11   4      112.78      101.10      4.75 o 
  -2  11   4      430.36      417.14     12.18 o 
  -1  11   4      223.90      214.58      6.99 o 
   0  11   4      476.66      483.34     13.67 o 
   1  11   4      166.46      150.02      5.43 o 
   2  11   4        0.14        2.95      1.99 o 
   3  11   4       35.49       27.90      2.46 o 
   4  11   4       13.75       16.76      2.00 o 
   5  11   4       37.63       34.49      3.03 o 
   6  11   4        0.07        1.10      1.69 o 
   7  11   4        0.57       -0.07      1.61 o 
  -7  12   4        4.31        5.81      2.79 o 
  -6  12   4        3.49        3.12      2.45 o 
  -5  12   4       26.63       25.84      3.40 o 
  -4  12   4       20.45       19.89      2.67 o 
  -3  12   4        0.00        3.41      2.01 o 
  -2  12   4       13.49       13.48      2.36 o 
  -1  12   4        0.12        0.70      1.74 o 
   0  12   4      115.81      103.98      4.43 o 
   1  12   4        3.38        5.50      2.55 o 
   2  12   4        7.31        5.98      1.58 o 
   3  12   4        9.49        9.00      1.95 o 
   4  12   4        2.00        0.89      1.56 o 
   5  12   4        1.49        2.64      1.79 o 
   6  12   4        4.46        4.88      2.55 o 
  -6  13   4        1.81        1.16      3.37 o 
  -5  13   4        7.44        4.98      2.60 o 
  -4  13   4       20.77       22.32      3.15 o 
  -3  13   4       24.92       26.56      3.17 o 
  -2  13   4       77.66       71.70      4.71 o 
  -1  13   4       24.20       24.02      2.85 o 
   0  13   4        3.72       -0.54      1.83 o 
   1  13   4        2.55        2.99      2.18 o 
   2  13   4        3.91       12.62      5.40 o 
   3  13   4        4.88        3.85      1.96 o 
   4  13   4        4.11        6.92      3.32 o 
   5  13   4       11.44        9.67      3.16 o 
  -4  14   4        0.01        4.23      2.81 o 
  -3  14   4        2.18        2.22      2.12 o 
  -2  14   4        2.88       -0.38      1.81 o 
  -1  14   4        5.85        5.27      2.30 o 
   0  14   4        2.40        6.26      2.34 o 
   1  14   4        1.90       -0.15      1.66 o 
   2  14   4        5.35        9.33      2.88 o 
   3  14   4       19.26       23.12      3.66 o 
   4  14   4       17.34       14.48      3.12 o 
  -2  15   4        1.05        1.88      2.04 o 
  -1  15   4        0.13        1.21      1.99 o 
   0  15   4        0.63        1.51      2.12 o 
   1  15   4        0.71        3.76      2.49 o 
   2  15   4        8.31       11.51      2.98 o 
  -9   0   5       88.69       75.74      8.98 o 
  -7   0   5      399.23      401.65     18.97 o 
  -5   0   5        5.54        6.62      2.75 o 
  -3   0   5     1362.65     1535.25     33.92 o 
  -1   0   5      421.41      406.19      8.97 o 
   1   0   5      202.48      186.48      6.06 o 
   3   0   5      676.75      664.93     21.02 o 
   5   0   5      123.26      127.12      4.41 o 
   7   0   5      106.39       89.61      4.23 o 
   9   0   5       52.53       47.20      5.29 o 
 -10   1   5        5.64        4.08      2.37 o 
  -9   1   5       52.95       38.91      3.87 o 
  -8   1   5        2.71        2.32      1.62 o 
  -7   1   5       12.28       13.19      2.88 o 
  -6   1   5      103.71       92.81      4.70 o 
  -5   1   5        1.10        1.40      0.93 o 
  -4   1   5       18.76       18.02      1.09 o 
  -3   1   5      748.03      767.71     15.12 o 
  -2   1   5        1.29        1.41      0.56 o 
  -1   1   5      226.50      223.44      7.91 o 
   0   1   5     1365.15     1403.62     22.59 o 
   1   1   5     1128.56     1160.67     18.77 o 
   2   1   5       17.13       13.10      1.29 o 
   3   1   5      203.34      215.39      4.65 o 
   4   1   5        0.28        1.47      0.76 o 
   5   1   5        2.99        4.07      1.40 o 
   6   1   5       32.99       36.97      2.09 o 
   7   1   5       20.90       21.23      1.52 o 
   8   1   5        2.69        4.44      1.89 o 
   9   1   5       20.09       14.52      2.37 o 
  10   1   5        3.21        5.15      2.24 o 
 -10   2   5        0.69        1.65      2.72 o 
  -9   2   5        0.39        2.08      3.31 o 
  -8   2   5       54.06       53.60      3.80 o 
  -7   2   5        5.47       11.13      1.79 o 
  -6   2   5        8.90        9.65      1.50 o 
  -5   2   5        6.04        4.18      1.34 o 
  -4   2   5        9.76       10.94      0.92 o 
  -3   2   5       26.27       25.17      1.09 o 
  -2   2   5     2180.06     2220.12     33.29 o 
  -1   2   5      855.78      845.22     11.48 o 
   0   2   5       17.00       18.41      0.99 o 
   1   2   5       35.52       26.40      1.21 o 
   2   2   5      787.08      869.81     12.66 o 
   3   2   5       99.73      113.88      2.46 o 
   4   2   5       18.05       15.86      0.99 o 
   5   2   5       89.84       81.77      2.43 o 
   6   2   5       58.04       58.90      2.45 o 
   7   2   5        2.54        3.89      1.02 o 
   8   2   5        0.16       -0.36      0.95 o 
   9   2   5       45.30       52.50      3.91 o 
  10   2   5       33.46       34.87      3.83 o 
 -10   3   5       28.89       33.26      4.23 o 
  -9   3   5       35.45       38.04      3.61 o 
  -8   3   5        0.52        0.57      1.92 o 
  -7   3   5       11.51       11.55      1.88 o 
  -6   3   5        1.24        2.16      0.72 o 
  -5   3   5       52.10       55.36      2.31 o 
  -4   3   5      596.96      617.35     11.45 o 
  -3   3   5      324.81      333.19      6.18 o 
  -2   3   5      537.03      552.18      9.14 o 
  -1   3   5      436.53      484.70      7.64 o 
   0   3   5       48.58       57.19      1.81 o 
   1   3   5       61.64       62.81      2.69 o 
   2   3   5       63.17       60.14      1.97 o 
   3   3   5       84.11       77.68      1.96 o 
   4   3   5      264.47      278.25      5.78 o 
   5   3   5        3.40        6.86      0.96 o 
   6   3   5       24.65       25.15      1.62 o 
   7   3   5       96.89      101.73      3.77 o 
   8   3   5      164.68      172.49      5.45 o 
   9   3   5        6.89        7.88      1.76 o 
  10   3   5       10.51       17.29      3.07 o 
 -10   4   5        1.39       -0.32      1.99 o 
  -9   4   5        5.04        9.07      4.93 o 
  -8   4   5       12.63       16.67      2.38 o 
  -7   4   5        2.98        3.15      1.17 o 
  -6   4   5       65.09       67.40      2.38 o 
  -5   4   5        5.99        7.62      1.62 o 
  -4   4   5       68.10       64.81      2.88 o 
  -3   4   5        1.57        1.78      0.82 o 
  -2   4   5       38.28       42.91      1.51 o 
  -1   4   5       97.22      109.23      2.96 o 
   0   4   5      565.05      612.16      9.37 o 
   1   4   5       55.47       65.46      3.73 o 
   2   4   5      213.78      227.09      4.32 o 
   3   4   5        2.80        4.05      0.67 o 
   4   4   5       10.93        9.56      1.04 o 
   5   4   5        6.59        8.70      1.09 o 
   6   4   5        6.11        6.06      1.15 o 
   7   4   5       18.23       18.66      1.64 o 
   8   4   5        8.10        8.43      1.53 o 
   9   4   5       46.57       47.15      3.28 o 
  10   4   5       27.01       34.07      3.86 o 
 -10   5   5        3.74        4.71      2.41 o 
  -9   5   5        1.86        2.73      1.90 o 
  -8   5   5        7.11       10.12      2.20 o 
  -7   5   5        2.84        1.74      1.83 o 
  -6   5   5        0.43        1.83      1.00 o 
  -5   5   5        8.83       11.20      1.28 o 
  -4   5   5        1.58        3.03      1.23 o 
  -3   5   5       48.06       53.15      1.94 o 
  -2   5   5       61.30       66.15      2.02 o 
  -1   5   5       21.74       26.11      1.46 o 
   0   5   5      176.17      182.54      3.69 o 
   1   5   5       82.54       84.09      2.15 o 
   2   5   5       22.62       27.61      1.30 o 
   3   5   5       76.84       82.61      2.84 o 
   4   5   5        1.66        4.73      1.10 o 
   5   5   5      320.80      325.64      7.70 o 
   6   5   5       83.65       85.25      3.16 o 
   7   5   5        0.14        0.49      1.16 o 
   8   5   5        2.29        3.37      1.61 o 
   9   5   5       17.54       19.86      2.66 o 
  10   5   5        2.96        1.77      2.03 o 
  -9   6   5        4.79        2.68      2.13 o 
  -8   6   5        0.20       -0.09      1.63 o 
  -7   6   5        8.63       13.08      1.77 o 
  -6   6   5       31.33       28.88      2.14 o 
  -5   6   5        5.32        7.11      1.31 o 
  -4   6   5        3.41        6.14      1.12 o 
  -3   6   5       23.57       23.40      1.61 o 
  -2   6   5        7.94        6.45      0.96 o 
  -1   6   5       99.04      102.20      3.01 o 
   0   6   5       33.25       34.37      2.62 o 
   1   6   5      316.16      305.26      8.51 o 
   2   6   5        6.98        6.85      1.01 o 
   3   6   5       22.80       21.92      1.34 o 
   4   6   5       27.55       29.46      1.72 o 
   5   6   5      636.18      635.40     14.28 o 
   6   6   5        0.06       -0.46      1.08 o 
   7   6   5       89.55       79.94      3.41 o 
   8   6   5       17.86       25.96      2.29 o 
   9   6   5       20.35       20.88      2.50 o 
  -9   7   5        5.27        2.01      2.22 o 
  -8   7   5       27.52       27.22      3.17 o 
  -7   7   5       22.03       22.96      2.68 o 
  -6   7   5        5.42        5.42      1.43 o 
  -5   7   5       46.18       46.63      2.35 o 
  -4   7   5       11.40       11.67      1.56 o 
  -3   7   5       10.11       13.18      1.28 o 
  -2   7   5        0.46        1.30      0.96 o 
  -1   7   5        4.74        5.87      1.97 o 
   0   7   5       30.84       37.51      3.20 o 
   1   7   5       30.12       34.14      1.51 o 
   2   7   5      291.05      288.18     10.98 o 
   3   7   5      136.29      114.52      5.22 o 
   4   7   5      123.78      116.34      4.38 o 
   5   7   5        6.13        5.66      1.39 o 
   6   7   5       28.12       32.12      2.23 o 
   7   7   5      141.03      133.35      4.86 o 
   8   7   5        0.73        0.80      1.41 o 
   9   7   5        0.53       -0.15      1.70 o 
  -9   8   5        8.22       13.69      3.08 o 
  -8   8   5        0.18        4.75      3.02 o 
  -7   8   5       10.23       12.33      2.34 o 
  -6   8   5        0.03        2.66      2.32 o 
  -5   8   5        6.75        7.41      1.45 o 
  -4   8   5       83.22       86.93      3.30 o 
  -3   8   5       25.27       24.98      1.73 o 
  -2   8   5        6.18        6.85      1.18 o 
  -1   8   5       39.95       43.69      2.21 o 
   0   8   5       66.05       54.24      2.88 o 
   1   8   5       74.31       70.40      2.98 o 
   2   8   5       68.85       68.78      3.09 o 
   3   8   5      263.01      271.61      8.09 o 
   4   8   5      533.72      505.49     13.55 o 
   5   8   5      194.78      215.17     10.70 o 
   6   8   5        7.21       14.24      2.49 o 
   7   8   5       24.48       24.62      2.62 o 
   8   8   5        0.40        0.55      2.17 o 
   9   8   5        3.05        7.60      3.24 o 
  -8   9   5        9.66       12.84      3.37 o 
  -7   9   5        7.01       13.25      2.36 o 
  -6   9   5       60.42       65.10      4.60 o 
  -5   9   5      165.40      171.47      7.02 o 
  -4   9   5      134.67      140.05      4.80 o 
  -3   9   5       14.71       19.21      1.69 o 
  -2   9   5      119.14      117.62      4.19 o 
  -1   9   5       82.23       79.25      3.26 o 
   0   9   5       15.47       16.32      1.64 o 
   1   9   5      285.06      280.55      8.13 o 
   2   9   5      182.12      181.03      5.94 o 
   3   9   5       27.59       33.79      2.28 o 
   4   9   5       75.99       71.15      3.52 o 
   5   9   5        0.46        1.10      1.35 o 
   6   9   5       12.67       13.40      2.13 o 
   7   9   5       41.74       41.30      3.46 o 
   8   9   5        6.99        6.06      2.39 o 
  -8  10   5        1.09        0.57      3.21 o 
  -7  10   5       82.96       81.32      4.94 o 
  -6  10   5       29.30       30.20      2.79 o 
  -5  10   5       39.78       46.08      3.14 o 
  -4  10   5       12.11       15.91      1.90 o 
  -3  10   5      154.28      144.27      4.83 o 
  -2  10   5       57.54       54.85      3.02 o 
  -1  10   5       27.12       25.93      2.07 o 
   0  10   5       31.92       31.38      2.26 o 
   1  10   5       42.69       38.31      2.46 o 
   2  10   5      122.45      112.78      4.60 o 
   3  10   5       29.33       24.95      2.76 o 
   4  10   5        0.01        1.85      1.56 o 
   5  10   5        9.71       15.05      2.28 o 
   6  10   5        0.37        4.42      2.21 o 
   7  10   5        0.09       -2.38      1.96 o 
  -7  11   5        4.58        6.28      3.23 o 
  -6  11   5        4.51        5.45      2.29 o 
  -5  11   5       84.79       88.51      5.54 o 
  -4  11   5      124.58      120.52      5.94 o 
  -3  11   5       19.10       18.24      2.20 o 
  -2  11   5      238.45      241.35      8.09 o 
  -1  11   5        0.61        1.67      1.28 o 
   0  11   5        0.11        0.05      1.13 o 
   1  11   5        9.36       13.48      2.27 o 
   2  11   5       12.79       15.82      2.09 o 
   3  11   5       24.70       18.42      2.37 o 
   4  11   5        0.32        0.65      1.43 o 
   5  11   5        1.06        2.19      1.62 o 
   6  11   5       10.05       18.61      2.65 o 
   7  11   5        1.02        0.77      1.95 o 
  -6  12   5        0.74        4.57      2.83 o 
  -5  12   5        6.37        7.07      2.46 o 
  -4  12   5       45.22       43.71      4.04 o 
  -3  12   5        0.00        2.30      2.65 o 
  -2  12   5       50.00       55.24      3.45 o 
  -1  12   5        5.16        4.83      1.73 o 
   0  12   5        1.74        4.19      1.46 o 
   1  12   5        0.09        1.15      1.37 o 
   2  12   5        2.27        1.97      1.50 o 
   3  12   5        0.76        5.70      3.38 o 
   4  12   5       10.39       10.17      2.16 o 
   5  12   5        0.31        0.48      1.63 o 
   6  12   5        0.02        3.12      2.45 o 
  -5  13   5        9.42       13.93      2.88 o 
  -4  13   5       11.46        6.80      2.45 o 
  -3  13   5        0.24       -0.02      1.77 o 
  -2  13   5       12.95       11.70      2.84 o 
  -1  13   5        8.55       12.15      2.84 o 
   0  13   5       29.36       32.29      3.58 o 
   1  13   5       13.36        9.61      3.27 o 
   2  13   5        0.65        0.78      1.55 o 
   3  13   5        3.44       10.51      3.51 o 
   4  13   5       12.38       12.89      2.41 o 
   5  13   5        0.42        0.43      2.05 o 
  -3  14   5        5.19        1.05      1.94 o 
  -2  14   5       13.79       17.70      3.50 o 
  -1  14   5       50.44       50.46      4.36 o 
   0  14   5       18.53       19.25      3.42 o 
   1  14   5        1.99        2.90      2.46 o 
   2  14   5       45.11       59.22     10.05 o 
   3  14   5        0.74       -1.43      3.20 o 
 -10   0   6       43.02       37.30      6.60 o 
  -8   0   6        2.02        3.04      2.63 o 
  -6   0   6        1.68        3.10      1.97 o 
  -4   0   6      110.81      116.83      8.56 o 
  -2   0   6       51.01       53.12      2.21 o 
   0   0   6      176.98      160.29      3.69 o 
   2   0   6       33.10       32.19      1.82 o 
   4   0   6       23.78       22.50      1.52 o 
   6   0   6       29.84       30.42      2.38 o 
   8   0   6       34.89       30.39      3.94 o 
  10   0   6        3.70       -2.80      2.89 o 
 -10   1   6       19.45       21.34      3.19 o 
  -9   1   6       24.36       18.69      3.01 o 
  -8   1   6        2.52        2.39      1.77 o 
  -7   1   6       23.31       28.03      2.73 o 
  -6   1   6        9.31        9.64      1.40 o 
  -5   1   6       37.08       34.36      1.55 o 
  -4   1   6       60.08       58.23      2.34 o 
  -3   1   6      144.10      137.04      3.20 o 
  -2   1   6     1065.79     1056.26     16.98 o 
  -1   1   6       58.68       57.33      1.40 o 
   0   1   6      140.33      137.51      3.21 o 
   1   1   6      120.32      135.35      3.34 o 
   2   1   6      110.08      112.57      2.57 o 
   3   1   6      192.57      189.50      3.57 o 
   4   1   6       92.67       89.74      2.72 o 
   5   1   6       11.56       13.52      1.32 o 
   6   1   6        3.52        3.12      1.27 o 
   7   1   6       46.35       48.64      2.31 o 
   8   1   6        2.91        3.10      1.21 o 
   9   1   6        8.56       12.45      2.86 o 
  10   1   6        0.29        2.29      3.27 o 
 -10   2   6       12.37        8.12      2.94 o 
  -9   2   6        6.48        5.08      3.14 o 
  -8   2   6        0.81        5.45      2.75 o 
  -7   2   6        8.37       11.23      1.78 o 
  -6   2   6      130.89      125.25      4.30 o 
  -5   2   6        0.83        2.16      1.00 o 
  -4   2   6       28.87       34.45      1.71 o 
  -3   2   6      491.98      492.42      9.11 o 
  -2   2   6       66.12       66.55      1.89 o 
  -1   2   6      274.89      282.59      4.46 o 
   0   2   6      410.42      454.81      9.31 o 
   1   2   6      119.25      109.30      3.35 o 
   2   2   6      715.12      729.57     14.70 o 
   3   2   6       77.17       84.06      2.10 o 
   4   2   6        2.64        2.39      1.44 o 
   5   2   6      112.83      108.50      3.18 o 
   6   2   6      112.27      115.16      4.07 o 
   7   2   6      102.74       93.97      3.47 o 
   8   2   6       57.09       47.05      2.59 o 
   9   2   6        6.82        9.13      2.12 o 
  10   2   6        3.98        1.02      2.25 o 
 -10   3   6        6.28       12.33      3.27 o 
  -9   3   6       26.13       38.07      3.58 o 
  -8   3   6       15.14       14.32      2.36 o 
  -7   3   6       30.64       32.69      4.19 o 
  -6   3   6      240.63      236.91      6.99 o 
  -5   3   6       17.65       18.20      1.49 o 
  -4   3   6      125.65      127.78      3.34 o 
  -3   3   6        1.46        2.58      1.15 o 
  -2   3   6      325.99      314.43     11.43 o 
  -1   3   6      835.49      841.88     16.85 o 
   0   3   6        0.92        1.65      1.28 o 
   1   3   6       94.91      102.59      3.02 o 
   2   3   6       10.84       11.53      1.19 o 
   3   3   6       50.74       45.59      1.76 o 
   4   3   6      130.14      124.08      3.98 o 
   5   3   6      207.29      217.56      5.39 o 
   6   3   6        3.22        2.10      1.06 o 
   7   3   6        0.37        2.41      1.27 o 
   8   3   6       61.11       57.60      2.92 o 
   9   3   6       63.98       63.55      3.99 o 
  10   3   6        5.27        3.13      2.24 o 
 -10   4   6        1.12        1.70      2.15 o 
  -9   4   6        2.26        5.51      2.72 o 
  -8   4   6        0.11       -0.81      1.61 o 
  -7   4   6        0.56        3.04      1.70 o 
  -6   4   6       29.74       28.94      2.05 o 
  -5   4   6       26.82       28.16      2.03 o 
  -4   4   6      280.99      301.23      6.87 o 
  -3   4   6      123.35      122.52      3.19 o 
  -2   4   6      212.03      231.11      4.86 o 
  -1   4   6       82.83       75.49      2.33 o 
   0   4   6       23.04       19.44      1.30 o 
   1   4   6      352.18      343.85      7.90 o 
   2   4   6       91.38       83.37      3.43 o 
   3   4   6       18.59       15.39      1.03 o 
   4   4   6      136.42      141.40      4.42 o 
   5   4   6       11.24       14.08      1.30 o 
   6   4   6      100.18      102.31      3.51 o 
   7   4   6      143.41      159.91      7.66 o 
   8   4   6        2.81        1.16      1.36 o 
   9   4   6       33.29       34.00      5.60 o 
  -9   5   6        1.35        2.97      2.35 o 
  -8   5   6        1.30       -0.05      2.12 o 
  -7   5   6        0.28       -0.87      1.69 o 
  -6   5   6       12.06        9.67      1.45 o 
  -5   5   6        3.00        4.87      1.04 o 
  -4   5   6        0.01        1.30      1.10 o 
  -3   5   6       14.06       16.45      1.77 o 
  -2   5   6      236.39      241.97      6.53 o 
  -1   5   6       84.53       90.19      2.41 o 
   0   5   6      571.85      578.08     14.66 o 
   1   5   6       54.09       45.02      2.80 o 
   2   5   6       32.53       28.98      1.36 o 
   3   5   6      105.99       99.48      3.47 o 
   4   5   6      317.92      349.50      9.45 o 
   5   5   6        2.91        7.15      1.30 o 
   6   5   6      384.12      393.89     10.03 o 
   7   5   6       10.35       15.10      1.71 o 
   8   5   6        1.22       -0.29      1.34 o 
   9   5   6       48.49       52.47      3.70 o 
  -9   6   6        3.50        3.23      2.36 o 
  -8   6   6        3.43        6.94      2.25 o 
  -7   6   6        5.14        3.94      1.62 o 
  -6   6   6       16.05       15.64      1.62 o 
  -5   6   6        0.31        1.06      1.19 o 
  -4   6   6        0.07        0.73      1.24 o 
  -3   6   6        2.29        1.59      0.93 o 
  -2   6   6        0.00       -0.65      0.80 o 
  -1   6   6       92.78       85.19      4.46 o 
   0   6   6       72.58       73.49      3.50 o 
   1   6   6      113.11      105.65      4.44 o 
   2   6   6      140.83      125.83      5.12 o 
   3   6   6       14.50       13.62      1.22 o 
   4   6   6      328.84      335.46      9.43 o 
   5   6   6      206.87      211.51      6.10 o 
   6   6   6        2.57        4.73      1.24 o 
   7   6   6       25.99       22.96      2.05 o 
   8   6   6        5.65        4.90      2.12 o 
   9   6   6        0.52        4.23      2.14 o 
  -9   7   6       13.72       14.66      4.95 o 
  -8   7   6        0.61       -0.52      1.79 o 
  -7   7   6        7.60       14.53      2.44 o 
  -6   7   6        8.97       11.03      1.60 o 
  -5   7   6        7.18        7.81      1.38 o 
  -4   7   6        6.83        9.29      1.45 o 
  -3   7   6       43.77       43.42      2.12 o 
  -2   7   6       19.33       22.34      2.95 o 
  -1   7   6       12.66       11.86      1.77 o 
   0   7   6       11.14       11.07      1.68 o 
   1   7   6       24.49       22.05      2.04 o 
   2   7   6      275.67      257.45     14.43 o 
   3   7   6      203.11      185.34      9.87 o 
   4   7   6       79.69       82.02      3.08 o 
   5   7   6      141.90      142.02      5.14 o 
   6   7   6        4.78        5.28      1.39 o 
   7   7   6        9.00       13.91      2.83 o 
   8   7   6        6.21        5.87      2.10 o 
   9   7   6        2.22        2.74      2.97 o 
  -8   8   6       20.15       23.18      3.36 o 
  -7   8   6        5.25        5.74      2.29 o 
  -6   8   6        0.48        1.89      1.49 o 
  -5   8   6       40.86       41.09      2.74 o 
  -4   8   6        0.41        0.75      1.15 o 
  -3   8   6      106.24      113.39      3.89 o 
  -2   8   6       74.96       78.45      2.99 o 
  -1   8   6      205.12      191.80      6.82 o 
   0   8   6      429.49      415.89     21.05 o 
   1   8   6      430.24      400.74     18.67 o 
   2   8   6      273.69      276.81      9.61 o 
   3   8   6       32.95       35.97      2.43 o 
   4   8   6       36.80       33.98      2.58 o 
   5   8   6       35.00       39.40      2.82 o 
   6   8   6        1.54        1.84      2.02 o 
   7   8   6        2.82        4.12      1.71 o 
   8   8   6        0.02        2.12      2.49 o 
  -8   9   6       35.20       29.16      3.82 o 
  -7   9   6       50.87       50.77      4.51 o 
  -6   9   6        3.47        7.69      2.61 o 
  -5   9   6        0.12       -0.36      1.21 o 
  -4   9   6       40.06       43.86      2.64 o 
  -3   9   6        8.10       10.33      1.47 o 
  -2   9   6      111.67      104.65      4.08 o 
  -1   9   6        2.61        1.73      1.23 o 
   0   9   6       29.15       27.55      2.13 o 
   1   9   6        2.88        4.35      1.37 o 
   2   9   6        9.75        6.06      1.75 o 
   3   9   6       81.36       72.82      3.69 o 
   4   9   6        6.73        7.71      1.79 o 
   5   9   6        0.62        2.60      1.66 o 
   6   9   6        2.22        2.83      1.67 o 
   7   9   6       10.85       15.16      2.67 o 
   8   9   6       15.09       19.51      4.13 o 
  -7  10   6       28.93       32.05      4.88 o 
  -6  10   6       77.01       74.53      5.27 o 
  -5  10   6       52.18       49.04      3.16 o 
  -4  10   6       88.31       82.36      3.89 o 
  -3  10   6       20.05       19.85      1.91 o 
  -2  10   6       93.75       95.91      5.77 o 
  -1  10   6       14.85       15.51      1.86 o 
   0  10   6       38.66       32.17      2.23 o 
   1  10   6        7.55        7.92      1.49 o 
   2  10   6       14.49       13.29      1.75 o 
   3  10   6        8.71       12.98      1.84 o 
   4  10   6       14.27       12.79      2.02 o 
   5  10   6       16.07       17.94      2.77 o 
   6  10   6       34.71       35.38      3.86 o 
   7  10   6        2.97        1.87      2.10 o 
  -6  11   6        2.53        1.52      2.31 o 
  -5  11   6        2.00        3.09      2.03 o 
  -4  11   6       42.06       41.20      3.35 o 
  -3  11   6       40.85       36.52      2.92 o 
  -2  11   6       83.87       85.18      5.70 o 
  -1  11   6        0.15        1.53      1.46 o 
   0  11   6        3.97        4.34      1.47 o 
   1  11   6        4.35        6.06      1.63 o 
   2  11   6        2.61        5.48      1.89 o 
   3  11   6       22.71       19.36      2.83 o 
   4  11   6        0.53        0.87      1.81 o 
   5  11   6        0.09       -1.28      1.93 o 
   6  11   6       22.85       27.10      4.99 o 
  -5  12   6        0.80        1.24      1.93 o 
  -4  12   6        3.88        4.74      3.04 o 
  -3  12   6        4.66        5.25      1.88 o 
  -2  12   6       32.77       29.64      2.69 o 
  -1  12   6       20.44       18.47      2.26 o 
   0  12   6        0.00        0.65      1.35 o 
   1  12   6       13.41       17.19      2.07 o 
   2  12   6       13.74       14.37      2.55 o 
   3  12   6        0.89        0.40      1.80 o 
   4  12   6        9.64       14.70      2.84 o 
   5  12   6        7.62       12.07      3.16 o 
  -4  13   6       23.18       19.02      3.11 o 
  -3  13   6       11.18        7.81      2.86 o 
  -2  13   6        1.36       -1.81      2.35 o 
  -1  13   6        5.17        6.39      3.34 o 
   0  13   6       17.76       18.41      3.30 o 
   1  13   6        0.04       -0.07      1.97 o 
   2  13   6        0.79       -0.40      1.81 o 
   3  13   6       26.08       34.62      4.82 o 
   4  13   6        5.03        3.91      3.03 o 
  -2  14   6       19.77       26.49      5.50 o 
  -1  14   6       27.54       24.01      4.04 o 
   0  14   6        4.25        8.19      4.85 o 
   1  14   6       18.29       28.28      4.17 o 
   2  14   6        6.82        6.76      4.45 o 
  -9   0   7        0.16        2.63      2.89 o 
  -7   0   7        1.52       -0.44      3.31 o 
  -5   0   7       12.37       13.38      1.71 o 
  -3   0   7       15.52       12.01      1.44 o 
  -1   0   7      134.83      135.22      4.11 o 
   1   0   7        3.98        3.04      3.74 o 
   3   0   7       24.27       23.84      3.80 o 
   5   0   7      161.80      154.39      7.53 o 
   7   0   7       48.69       40.20      3.28 o 
   9   0   7        0.13        0.57      2.52 o 
 -10   1   7        0.28        1.81      2.63 o 
  -9   1   7        1.32       -0.01      2.08 o 
  -8   1   7        7.77       11.42      2.35 o 
  -7   1   7        0.20       -3.04      2.03 o 
  -6   1   7        5.88        4.41      1.73 o 
  -5   1   7        0.48        1.85      1.22 o 
  -4   1   7        5.32        6.48      1.44 o 
  -3   1   7      124.10      124.80      3.18 o 
  -2   1   7      414.64      433.16      8.10 o 
  -1   1   7       49.63       50.44      1.46 o 
   0   1   7       50.77       53.48      2.55 o 
   1   1   7       25.33       27.18      1.86 o 
   2   1   7       23.92       22.45      1.29 o 
   3   1   7      119.69      112.42      4.09 o 
   4   1   7       75.01       66.19      2.30 o 
   5   1   7       72.10       65.45      2.76 o 
   6   1   7        0.00        1.52      1.23 o 
   7   1   7       15.81       14.32      2.52 o 
   8   1   7        6.29        7.02      1.48 o 
   9   1   7        3.30        1.67      2.28 o 
  -9   2   7       24.42       30.15      3.69 o 
  -8   2   7        7.16        8.58      2.22 o 
  -7   2   7        5.94        7.44      1.94 o 
  -6   2   7        2.67        2.99      1.00 o 
  -5   2   7       87.71       90.45      3.03 o 
  -4   2   7      495.00      491.74     10.40 o 
  -3   2   7       75.36       58.57      2.05 o 
  -2   2   7      191.94      177.15      6.09 o 
  -1   2   7       20.76       19.48      1.36 o 
   0   2   7       75.32       73.22      2.41 o 
   1   2   7       64.57       58.12      2.23 o 
   2   2   7      115.11      100.04      3.02 o 
   3   2   7      277.97      277.79      7.14 o 
   4   2   7       74.45       63.47      2.02 o 
   5   2   7       85.55       79.69      3.24 o 
   6   2   7        9.01        7.86      1.40 o 
   7   2   7       22.22       23.53      1.95 o 
   8   2   7       19.36       16.90      1.88 o 
   9   2   7        7.78       12.42      2.54 o 
  -9   3   7       19.92       17.18      3.00 o 
  -8   3   7        3.51        4.72      2.28 o 
  -7   3   7       52.00       48.00      3.33 o 
  -6   3   7       57.39       51.96      2.36 o 
  -5   3   7        0.32       -0.07      0.82 o 
  -4   3   7       22.83       21.35      1.46 o 
  -3   3   7       63.39       63.62      2.14 o 
  -2   3   7       27.24       26.48      1.50 o 
  -1   3   7       22.19       23.55      1.61 o 
   0   3   7        9.73       12.22      2.54 o 
   1   3   7       50.55       58.26      2.34 o 
   2   3   7       81.83       77.88      3.07 o 
   3   3   7       21.45       25.71      2.91 o 
   4   3   7      155.78      160.30      5.12 o 
   5   3   7      150.98      160.34      5.49 o 
   6   3   7      399.30      399.19     12.17 o 
   7   3   7       24.85       25.19      2.30 o 
   8   3   7       50.31       48.98      2.86 o 
   9   3   7       14.63       11.96      2.73 o 
  -9   4   7        2.85        6.33      2.38 o 
  -8   4   7        9.26        6.98      3.72 o 
  -7   4   7       23.61       18.78      2.04 o 
  -6   4   7       26.22       26.26      2.56 o 
  -5   4   7       18.58       17.53      1.49 o 
  -4   4   7        0.08        1.48      0.84 o 
  -3   4   7       36.90       35.88      2.10 o 
  -2   4   7       27.41       26.38      1.31 o 
  -1   4   7        7.33        5.98      1.21 o 
   0   4   7       62.86       67.61      2.65 o 
   1   4   7       33.02       34.98      1.93 o 
   2   4   7        0.30        3.36      1.41 o 
   3   4   7        0.01        1.19      1.00 o 
   4   4   7       26.63       28.58      2.57 o 
   5   4   7       50.98       63.65      3.27 o 
   6   4   7        9.21       14.67      1.60 o 
   7   4   7       19.14       18.33      1.96 o 
   8   4   7       28.53       22.97      2.81 o 
   9   4   7        9.15       15.65      3.39 o 
  -9   5   7        2.65        1.06      2.95 o 
  -8   5   7        0.05        0.55      1.85 o 
  -7   5   7        0.78        2.63      1.55 o 
  -6   5   7        0.84        3.13      1.21 o 
  -5   5   7       15.51       19.51      1.66 o 
  -4   5   7       30.62       34.66      1.89 o 
  -3   5   7       12.48       13.40      1.34 o 
  -2   5   7        9.82        9.72      0.94 o 
  -1   5   7       28.53       27.34      1.88 o 
   0   5   7        2.90        5.44      1.24 o 
   1   5   7       99.24      104.70      3.66 o 
   2   5   7       18.05       18.89      1.64 o 
   3   5   7       41.98       49.03      2.63 o 
   4   5   7      107.74      112.28      4.30 o 
   5   5   7        1.80        1.51      1.39 o 
   6   5   7       32.45       32.80      2.94 o 
   7   5   7        0.18       -1.82      1.52 o 
   8   5   7        6.47        6.80      2.47 o 
   9   5   7       35.05       39.59      5.85 o 
  -9   6   7        1.14       -1.99      2.08 o 
  -8   6   7        1.46        2.07      2.74 o 
  -7   6   7        0.04       -0.52      1.41 o 
  -6   6   7        0.81        1.17      1.17 o 
  -5   6   7        2.47        4.40      1.27 o 
  -4   6   7        1.22        2.40      1.57 o 
  -3   6   7        0.02        1.46      1.12 o 
  -2   6   7        1.79        2.33      1.83 o 
  -1   6   7       51.53       49.62      2.54 o 
   0   6   7        9.18        8.91      1.73 o 
   1   6   7        0.80        0.47      1.07 o 
   2   6   7        3.55        2.59      1.08 o 
   3   6   7      134.72      141.07      4.93 o 
   4   6   7        8.94       10.12      1.60 o 
   5   6   7      193.05      202.94      7.15 o 
   6   6   7        1.35        0.10      1.29 o 
   7   6   7        0.79       -1.02      1.51 o 
   8   6   7        0.90        0.93      1.64 o 
  -8   7   7        0.06        1.19      1.98 o 
  -7   7   7        8.18        7.02      2.40 o 
  -6   7   7        0.01        2.44      1.33 o 
  -5   7   7       12.51       16.69      2.25 o 
  -4   7   7        2.61        5.23      1.66 o 
  -3   7   7        2.09        2.90      1.12 o 
  -2   7   7       22.09       28.08      2.48 o 
  -1   7   7       14.90       13.03      1.27 o 
   0   7   7      337.44      328.02     10.00 o 
   1   7   7       52.71       46.72      2.90 o 
   2   7   7       66.28       64.98      3.03 o 
   3   7   7       16.92       14.77      1.72 o 
   4   7   7        5.87        4.59      2.11 o 
   5   7   7       29.13       26.06      2.37 o 
   6   7   7       48.56       47.01      3.19 o 
   7   7   7        4.54        3.81      2.11 o 
   8   7   7        2.54        2.87      2.14 o 
  -8   8   7        5.64        7.59      2.90 o 
  -7   8   7        2.10        2.50      2.12 o 
  -6   8   7       36.69       32.04      2.96 o 
  -5   8   7        1.09        2.11      1.63 o 
  -4   8   7       76.90       75.64      3.42 o 
  -3   8   7      107.61      105.92      4.35 o 
  -2   8   7      311.75      308.08     10.10 o 
  -1   8   7      192.46      189.10      6.29 o 
   0   8   7       14.88       10.75      1.55 o 
   1   8   7       26.83       32.19      4.62 o 
   2   8   7      336.34      317.82     11.41 o 
   3   8   7       28.87       32.12      2.81 o 
   4   8   7       13.22       16.83      2.32 o 
   5   8   7       44.07       45.51      3.56 o 
   6   8   7        0.85       -0.13      1.80 o 
   7   8   7        7.78       17.29      3.20 o 
   8   8   7        1.40        4.43      3.15 o 
  -7   9   7        5.21        3.49      2.40 o 
  -6   9   7       24.94       27.83      3.56 o 
  -5   9   7       24.40       28.04      2.48 o 
  -4   9   7       53.01       50.98      3.01 o 
  -3   9   7       71.75       69.43      3.28 o 
  -2   9   7       12.06       13.27      2.31 o 
  -1   9   7       65.82       55.98      5.33 o 
   0   9   7      207.33      188.43     14.72 o 
   1   9   7        0.01       -0.70      1.54 o 
   2   9   7       80.52       77.78      4.48 o 
   3   9   7        2.57        5.12      2.02 o 
   4   9   7        4.34       -0.66      1.56 o 
   5   9   7       40.65       33.62      3.54 o 
   6   9   7        0.01       -0.30      1.75 o 
   7   9   7        0.29       -0.28      1.96 o 
  -6  10   7        0.49       -1.05      2.02 o 
  -5  10   7        3.75        4.45      1.69 o 
  -4  10   7       17.66       14.60      2.21 o 
  -3  10   7       67.16       71.63      4.19 o 
  -2  10   7       10.03        9.83      1.79 o 
  -1  10   7        0.13        0.94      1.73 o 
   0  10   7       84.67       83.29      4.73 o 
   1  10   7        0.88        0.49      1.54 o 
   2  10   7       13.37       13.30      2.81 o 
   3  10   7       46.17       57.00      4.06 o 
   4  10   7        0.05       -2.89      1.93 o 
   5  10   7        0.51       -0.54      2.04 o 
   6  10   7        6.86       10.95      2.97 o 
  -6  11   7       12.81       11.49      6.20 o 
  -5  11   7        5.80        2.07      2.08 o 
  -4  11   7       15.78       16.45      2.40 o 
  -3  11   7        2.93        4.40      2.13 o 
  -2  11   7        7.02        3.44      1.95 o 
  -1  11   7        3.09        9.51      2.31 o 
   0  11   7       21.09       23.38      2.84 o 
   1  11   7        6.51       12.50      2.32 o 
   2  11   7        0.00        0.35      1.73 o 
   3  11   7       13.29       18.22      2.66 o 
   4  11   7       13.94       20.39      3.06 o 
   5  11   7        0.05       -2.71      2.13 o 
  -4  12   7       13.26       17.54      3.38 o 
  -3  12   7        7.43        7.94      2.66 o 
  -2  12   7       18.30       18.93      4.33 o 
  -1  12   7        5.18        6.33      2.31 o 
   0  12   7        2.16        2.86      2.01 o 
   1  12   7        1.77        1.31      2.67 o 
   2  12   7        8.44       12.78      2.76 o 
   3  12   7        0.15       -0.61      1.90 o 
   4  12   7        0.63        0.24      1.98 o 
  -3  13   7        1.43       10.02      3.40 o 
  -2  13   7       27.29       23.86      3.83 o 
  -1  13   7       22.22       25.78      3.94 o 
   0  13   7        2.68        0.09      1.98 o 
   1  13   7        0.17        0.80      1.80 o 
   2  13   7        3.92        4.70      2.48 o 
   3  13   7        4.68        8.67      2.88 o 
  -8   0   8        1.89        1.35      2.65 o 
  -6   0   8        4.78        6.87      1.68 o 
  -4   0   8       29.04       36.08      2.58 o 
  -2   0   8        0.66        1.96      1.87 o 
   0   0   8        0.01       -2.39      1.69 o 
   2   0   8       43.46       35.10      4.60 o 
   4   0   8       12.74       10.28      2.74 o 
   6   0   8       16.07       22.88      5.61 o 
   8   0   8       65.85       58.09      6.39 o 
  -9   1   8       13.34        9.23      3.82 o 
  -8   1   8        0.08       -0.66      2.13 o 
  -7   1   8       12.15       14.14      2.37 o 
  -6   1   8       18.04       18.92      1.60 o 
  -5   1   8        0.38        3.83      1.56 o 
  -4   1   8      109.09       97.36      3.15 o 
  -3   1   8       18.59       15.98      1.41 o 
  -2   1   8        1.59        2.95      1.15 o 
  -1   1   8        0.67        2.06      1.39 o 
   0   1   8       40.08       34.50      2.03 o 
   1   1   8      154.90      134.55      9.28 o 
   2   1   8      195.70      177.94      4.56 o 
   3   1   8       14.67       15.48      2.28 o 
   4   1   8        2.39        1.48      1.36 o 
   5   1   8       29.09       29.67      2.62 o 
   6   1   8       27.77       30.86      2.30 o 
   7   1   8        4.03        6.03      1.61 o 
   8   1   8        0.57        2.12      1.97 o 
   9   1   8        0.41       -2.39      3.29 o 
  -9   2   8        6.61        8.77      4.24 o 
  -8   2   8        0.90       -0.43      1.94 o 
  -7   2   8        9.17       11.50      2.29 o 
  -6   2   8       12.98       15.34      1.55 o 
  -5   2   8      153.89      160.11      4.75 o 
  -4   2   8        0.51        1.92      1.08 o 
  -3   2   8       49.28       54.89      2.24 o 
  -2   2   8       37.67       34.93      2.04 o 
  -1   2   8       46.00       49.50      2.37 o 
   0   2   8      630.76      587.35     13.61 o 
   1   2   8      155.14      148.01      4.28 o 
   2   2   8       26.55       20.69      2.11 o 
   3   2   8      107.62       98.75      3.52 o 
   4   2   8       79.40       78.85      3.18 o 
   5   2   8       96.96       88.63      4.72 o 
   6   2   8        3.46        7.88      2.39 o 
   7   2   8       16.72       17.98      2.20 o 
   8   2   8        0.60        2.70      1.70 o 
   9   2   8        6.33        6.95      3.83 o 
  -9   3   8       20.41       19.64      3.37 o 
  -8   3   8       43.66       35.27      3.59 o 
  -7   3   8        0.66        3.11      1.84 o 
  -6   3   8       27.16       24.47      1.91 o 
  -5   3   8        0.08        0.29      1.30 o 
  -4   3   8       99.05       93.22      3.21 o 
  -3   3   8      427.62      425.83     16.25 o 
  -2   3   8       82.86       79.79      3.21 o 
  -1   3   8      145.05      138.96      9.37 o 
   0   3   8       13.00       12.63      1.46 o 
   1   3   8      223.50      218.37      6.31 o 
   2   3   8      459.10      481.32     12.47 o 
   3   3   8      717.96      726.67     21.12 o 
   4   3   8        0.68        5.07      3.29 o 
   5   3   8       86.57       86.01      3.79 o 
   6   3   8       81.06       78.09      3.77 o 
   7   3   8        5.80        8.23      1.88 o 
   8   3   8        0.31        1.78      2.09 o 
   9   3   8        9.78       10.82      4.41 o 
  -9   4   8        0.81        2.08      2.50 o 
  -8   4   8        1.59        2.67      1.96 o 
  -7   4   8        9.21        5.32      2.17 o 
  -6   4   8       67.50       55.40      2.84 o 
  -5   4   8        0.20        0.30      0.99 o 
  -4   4   8       15.75       13.19      1.46 o 
  -3   4   8       12.50       11.37      1.41 o 
  -2   4   8       10.12       11.81      2.37 o 
  -1   4   8      177.32      179.94      5.65 o 
   0   4   8       17.79       19.09      1.63 o 
   1   4   8        4.09        5.45      1.31 o 
   2   4   8       32.06       25.30      1.86 o 
   3   4   8        6.20        7.18      1.41 o 
   4   4   8      224.33      230.50      7.36 o 
   5   4   8      186.16      187.74      6.91 o 
   6   4   8        4.71        5.86      1.69 o 
   7   4   8       56.91       51.76      3.50 o 
   8   4   8        3.42        6.53      2.10 o 
  -8   5   8        6.57        3.55      2.28 o 
  -7   5   8        0.03        1.51      1.85 o 
  -6   5   8        0.03        0.44      1.16 o 
  -5   5   8        1.41        0.99      1.08 o 
  -4   5   8       11.64       10.55      1.50 o 
  -3   5   8        0.45        0.28      1.20 o 
  -2   5   8       18.00       19.17      1.85 o 
  -1   5   8       27.19       28.13      2.24 o 
   0   5   8        9.40       10.83      1.67 o 
   1   5   8        2.44        3.63      1.22 o 
   2   5   8       59.80       55.17      2.72 o 
   3   5   8       13.50       13.81      1.68 o 
   4   5   8      369.58      358.30     10.79 o 
   5   5   8       44.45       43.76      2.89 o 
   6   5   8       24.61       24.39      2.66 o 
   7   5   8       25.60       23.23      2.68 o 
   8   5   8        0.00       -0.51      1.87 o 
  -8   6   8        2.24        1.40      1.99 o 
  -7   6   8        0.05        1.93      2.10 o 
  -6   6   8        4.01        4.17      1.71 o 
  -5   6   8        0.01       -1.37      1.31 o 
  -4   6   8        0.34        0.96      1.08 o 
  -3   6   8        0.77        2.19      1.57 o 
  -2   6   8       19.54       19.82      1.97 o 
  -1   6   8       29.21       29.19      2.27 o 
   0   6   8      124.49      120.12      4.54 o 
   1   6   8       10.80       10.56      1.59 o 
   2   6   8       77.61       75.04      3.46 o 
   3   6   8       35.69       35.37      3.73 o 
   4   6   8       14.07       15.52      1.97 o 
   5   6   8       21.46       27.69      2.66 o 
   6   6   8       18.62       22.29      2.81 o 
   7   6   8       12.75       15.43      2.53 o 
   8   6   8        3.69        7.48      2.64 o 
  -7   7   8        1.16        0.05      1.75 o 
  -6   7   8        2.56        0.38      1.53 o 
  -5   7   8        0.09       -0.43      1.25 o 
  -4   7   8        2.87        4.30      1.35 o 
  -3   7   8        7.43       10.82      1.86 o 
  -2   7   8        5.39        9.15      2.30 o 
  -1   7   8       31.12       28.38      2.98 o 
   0   7   8       51.64       51.29      2.99 o 
   1   7   8        8.26        7.08      1.63 o 
   2   7   8       26.92       21.78      2.59 o 
   3   7   8       20.53       21.86      2.82 o 
   4   7   8       14.59       13.77      1.97 o 
   5   7   8       35.68       30.91      2.81 o 
   6   7   8        0.26       -0.90      1.80 o 
   7   7   8        2.73        5.07      2.39 o 
  -7   8   8        0.02       -0.38      2.58 o 
  -6   8   8       25.67       30.44      3.33 o 
  -5   8   8        4.10        3.90      1.56 o 
  -4   8   8       14.32       12.24      2.35 o 
  -3   8   8      178.51      191.36      9.09 o 
  -2   8   8      126.24      137.75      9.85 o 
  -1   8   8      157.85      137.79      8.65 o 
   0   8   8      108.46      103.61      5.04 o 
   1   8   8        1.49       -0.69      1.13 o 
   2   8   8      132.42      122.02      5.39 o 
   3   8   8        5.45        6.08      1.88 o 
   4   8   8       22.70       23.98      2.76 o 
   5   8   8       13.24        8.79      2.56 o 
   6   8   8       17.13       19.05      3.10 o 
   7   8   8        0.17        1.61      2.26 o 
  -6   9   8       28.99       22.40      3.65 o 
  -5   9   8        7.27        5.79      2.13 o 
  -4   9   8      104.36       98.93      5.36 o 
  -3   9   8        0.09       -0.79      2.26 o 
  -2   9   8        0.69        0.88      1.32 o 
  -1   9   8       33.33       37.51      3.28 o 
   0   9   8       60.23       61.36      4.46 o 
   1   9   8        1.18        1.79      1.74 o 
   2   9   8       38.41       42.75      4.62 o 
   3   9   8        0.13        0.51      1.58 o 
   4   9   8        0.49        0.96      1.75 o 
   5   9   8       11.58       16.57      2.98 o 
   6   9   8        0.17       -1.92      2.06 o 
  -6  10   8        1.47        5.13      3.23 o 
  -5  10   8        5.54       10.23      4.50 o 
  -4  10   8       41.74       42.14      4.49 o 
  -3  10   8       28.42       28.43      3.33 o 
  -2  10   8        2.55        4.06      1.99 o 
  -1  10   8        1.63        5.53      3.15 o 
   0  10   8        0.75        3.58      1.99 o 
   1  10   8        0.82       -1.46      1.95 o 
   2  10   8       18.26       11.86      2.51 o 
   3  10   8        9.14        6.28      2.47 o 
   4  10   8        9.57       10.42      4.56 o 
   5  10   8        0.15        0.95      2.04 o 
  -5  11   8        0.69       -1.67      2.45 o 
  -4  11   8        0.59       -0.57      1.98 o 
  -3  11   8        8.70        8.08      3.02 o 
  -2  11   8        2.12        5.04      2.38 o 
  -1  11   8        0.12       -2.57      2.17 o 
   0  11   8        4.35        4.54      3.21 o 
   1  11   8        1.13        0.93      2.37 o 
   2  11   8        0.82        2.65      2.05 o 
   3  11   8        0.68        2.15      2.13 o 
   4  11   8        3.46        4.68      2.33 o 
  -3  12   8        5.64        5.60      3.99 o 
  -2  12   8        1.20        0.67      2.10 o 
  -1  12   8        0.07       -1.04      1.98 o 
   0  12   8        3.24        3.95      2.30 o 
   1  12   8        0.87        3.32      2.25 o 
   2  12   8        4.31        1.89      2.48 o 
   3  12   8        5.71        7.28      3.17 o 
  -7   0   9        1.18        2.57      2.53 o 
  -5   0   9        0.17        0.66      1.39 o 
  -3   0   9        9.57        7.28      1.69 o 
  -1   0   9       98.16      104.85      6.44 o 
   1   0   9        0.00        0.65      2.64 o 
   3   0   9       62.65       50.57      4.51 o 
   5   0   9        1.09       -0.31      3.18 o 
   7   0   9        3.17        8.52      3.31 o 
  -8   1   9        0.68        3.24      2.17 o 
  -7   1   9        3.75        8.24      2.81 o 
  -6   1   9        8.64        8.34      1.44 o 
  -5   1   9        1.32        4.19      1.19 o 
  -4   1   9       31.87       28.08      2.37 o 
  -3   1   9       49.45       45.67      3.47 o 
  -2   1   9      103.66      108.51      3.98 o 
  -1   1   9       20.69       22.33      2.57 o 
   0   1   9       19.18       21.07      2.22 o 
   1   1   9       73.77       67.70      3.92 o 
   2   1   9       68.58       66.69      3.71 o 
   3   1   9        3.77        6.32      2.96 o 
   4   1   9        5.23       10.96      2.00 o 
   5   1   9        4.33        3.76      1.74 o 
   6   1   9       10.04        9.10      2.63 o 
   7   1   9       18.32       16.14      2.83 o 
   8   1   9        6.22        7.36      3.28 o 
  -8   2   9        6.58        5.90      2.35 o 
  -7   2   9       11.23        7.84      2.25 o 
  -6   2   9       58.86       48.60      2.69 o 
  -5   2   9        6.07        7.42      1.59 o 
  -4   2   9      155.75      143.92      4.88 o 
  -3   2   9       96.35       96.90      4.54 o 
  -2   2   9        7.50        8.19      2.37 o 
  -1   2   9       80.46       79.96      4.90 o 
   0   2   9      185.83      162.12     10.72 o 
   1   2   9      144.48      136.43     10.26 o 
   2   2   9       42.76       40.52      4.26 o 
   3   2   9       46.75       55.66      3.43 o 
   4   2   9       13.16       15.11      2.34 o 
   5   2   9        3.28        6.64      2.27 o 
   6   2   9        1.67        2.77      1.96 o 
   7   2   9       24.47       24.41      3.10 o 
   8   2   9        0.04        0.96      2.12 o 
  -8   3   9        0.08        1.57      2.15 o 
  -7   3   9       18.69       25.08      3.08 o 
  -6   3   9        1.81        3.68      2.18 o 
  -5   3   9        0.01        2.53      1.23 o 
  -4   3   9       14.29       13.70      2.18 o 
  -3   3   9       79.79       75.07      4.13 o 
  -2   3   9      202.07      197.33      6.67 o 
  -1   3   9       38.65       42.22      2.47 o 
   0   3   9       50.59       47.23      2.57 o 
   1   3   9       31.50       31.34      2.17 o 
   2   3   9       72.89       71.01      3.28 o 
   3   3   9       35.51       36.08      2.39 o 
   4   3   9      195.21      185.38      6.45 o 
   5   3   9        2.90        4.59      1.50 o 
   6   3   9       19.95       19.14      2.68 o 
   7   3   9        6.37        5.20      2.69 o 
   8   3   9       11.59       10.93      2.81 o 
  -8   4   9        1.05       -0.52      2.04 o 
  -7   4   9        7.87        9.01      2.42 o 
  -6   4   9        1.58        3.54      1.49 o 
  -5   4   9        0.00        0.00      1.01 o 
  -4   4   9        2.85        0.69      1.85 o 
  -3   4   9        0.13        0.04      1.21 o 
  -2   4   9       27.23       27.07      2.12 o 
  -1   4   9       57.84       58.79      2.98 o 
   0   4   9       21.01       23.02      1.98 o 
   1   4   9        5.74        7.63      1.51 o 
   2   4   9      116.19      110.73      4.46 o 
   3   4   9        1.62        5.21      1.50 o 
   4   4   9        4.13        6.39      2.08 o 
   5   4   9        7.00        6.60      1.68 o 
   6   4   9        2.71        3.58      1.55 o 
   7   4   9        3.70        3.54      2.30 o 
   8   4   9        2.51        3.94      2.61 o 
  -7   5   9        0.18        2.18      2.36 o 
  -6   5   9        2.68        2.78      1.61 o 
  -5   5   9        0.00        2.55      1.71 o 
  -4   5   9        0.16        0.03      1.29 o 
  -3   5   9        0.01        1.62      1.43 o 
  -2   5   9        1.04        1.17      1.40 o 
  -1   5   9       52.75       56.57      3.23 o 
   0   5   9       55.95       54.99      3.02 o 
   1   5   9       13.73       14.81      1.78 o 
   2   5   9       31.04       23.62      2.19 o 
   3   5   9        6.09        7.78      1.95 o 
   4   5   9       33.90       28.96      2.58 o 
   5   5   9        2.32        4.76      2.19 o 
   6   5   9        1.52        0.69      1.54 o 
   7   5   9       11.80       16.88      2.99 o 
  -7   6   9        0.22        0.61      2.39 o 
  -6   6   9        1.73        1.18      4.93 o 
  -5   6   9        1.26        1.74      1.74 o 
  -4   6   9        0.24        2.35      1.63 o 
  -3   6   9        1.10        2.91      2.53 o 
  -2   6   9        0.42        2.39      1.46 o 
  -1   6   9        0.21        1.10      1.41 o 
   0   6   9        1.96        4.90      1.93 o 
   1   6   9        0.73        2.92      1.88 o 
   2   6   9       12.94       13.88      1.95 o 
   3   6   9       56.20       56.87      3.93 o 
   4   6   9        0.90        4.97      1.87 o 
   5   6   9        2.53        1.19      1.63 o 
   6   6   9        0.28        4.18      2.02 o 
   7   6   9        4.59        8.22      3.68 o 
  -7   7   9        0.81        3.72      6.26 o 
  -6   7   9        0.97        0.10      1.93 o 
  -5   7   9        7.78        8.36      2.27 o 
  -4   7   9        6.61        8.32      2.25 o 
  -3   7   9        1.29        2.52      1.93 o 
  -2   7   9       67.94       67.68      3.85 o 
  -1   7   9        5.66        8.84      1.70 o 
   0   7   9       18.27       14.38      1.91 o 
   1   7   9        4.67        3.37      1.81 o 
   2   7   9        4.68        6.41      2.39 o 
   3   7   9        0.52        2.22      3.28 o 
   4   7   9       30.11       27.41      2.47 o 
   5   7   9        7.71        8.91      2.37 o 
   6   7   9        0.02        1.24      2.10 o 
  -6   8   9       59.28       62.00      5.48 o 
  -5   8   9       21.76       29.42      3.11 o 
  -4   8   9      148.91      148.75      7.27 o 
  -3   8   9      120.13      123.51      6.09 o 
  -2   8   9        2.32        5.26      1.94 o 
  -1   8   9       20.24       17.65      2.25 o 
   0   8   9       59.39       52.93      3.43 o 
   1   8   9        3.08        4.53      1.58 o 
   2   8   9       10.83       15.40      2.50 o 
   3   8   9        6.81       12.03      2.53 o 
   4   8   9       22.72       26.88      3.24 o 
   5   8   9        1.23        5.82      2.38 o 
   6   8   9        7.62       18.86      3.33 o 
  -5   9   9       29.73       33.98      3.74 o 
  -4   9   9        8.06       14.49      3.23 o 
  -3   9   9        7.22        8.11      2.13 o 
  -2   9   9       55.00       45.49      3.98 o 
  -1   9   9       10.48        5.69      2.18 o 
   0   9   9       16.26       14.49      2.82 o 
   1   9   9        1.60        1.75      1.98 o 
   2   9   9        8.88        4.86      2.23 o 
   3   9   9        0.03       -0.17      2.15 o 
   4   9   9        0.12        3.91      3.93 o 
   5   9   9        7.26       10.95      3.70 o 
  -4  10   9        5.15        3.28      2.45 o 
  -3  10   9        1.23        4.32      2.46 o 
  -2  10   9       10.77       10.95      2.45 o 
  -1  10   9       16.14       13.28      2.77 o 
   0  10   9       15.34       12.22      3.69 o 
   1  10   9       21.13       19.26      2.99 o 
   2  10   9        1.48        1.93      1.93 o 
   3  10   9        0.70        3.55      2.21 o 
   4  10   9        2.80        9.76      3.23 o 
  -3  11   9        0.59       -0.90      2.10 o 
  -2  11   9        3.16        6.27      2.59 o 
  -1  11   9        1.82        0.24      1.80 o 
   0  11   9        0.44        1.75      2.15 o 
   1  11   9        2.19        2.06      2.21 o 
   2  11   9        6.23        3.89      2.30 o 
   3  11   9        9.18       18.29      5.26 o 
  -6   0  10        4.07        9.87      3.38 o 
  -4   0  10       46.55       58.61      7.53 o 
  -2   0  10        0.03        1.39      2.67 o 
   0   0  10       19.37       18.51      3.35 o 
   2   0  10        2.35        3.04      3.62 o 
   4   0  10        4.30        6.18      3.54 o 
   6   0  10       34.77       22.48      6.56 o 
  -7   1  10        1.16        3.46      2.47 o 
  -6   1  10        5.44        9.06      2.14 o 
  -5   1  10        0.14       -1.58      1.89 o 
  -4   1  10        0.57        1.58      1.44 o 
  -3   1  10        0.41        5.27      3.72 o 
  -2   1  10       46.20       49.74      3.47 o 
  -1   1  10       58.42       52.99      3.55 o 
   0   1  10       40.48       37.98      3.03 o 
   1   1  10        0.30        0.59      1.33 o 
   2   1  10        5.46        5.55      1.83 o 
   3   1  10        4.76        4.91      2.05 o 
   4   1  10       15.03       16.38      2.40 o 
   5   1  10        0.39        0.74      1.61 o 
   6   1  10        0.69       -1.56      2.10 o 
   7   1  10        1.94       -0.01      2.30 o 
  -7   2  10       13.59        8.22      3.28 o 
  -6   2  10        0.00        2.20      1.79 o 
  -5   2  10       13.76       19.66      2.49 o 
  -4   2  10        8.33       13.43      2.29 o 
  -3   2  10       40.45       49.71      3.20 o 
  -2   2  10      201.75      212.52      9.11 o 
  -1   2  10       36.99       34.21      3.13 o 
   0   2  10       93.03       90.16      4.68 o 
   1   2  10       24.49       26.81      3.06 o 
   2   2  10        0.01        2.44      1.62 o 
   3   2  10        9.20        7.51      1.96 o 
   4   2  10       21.84       16.87      2.55 o 
   5   2  10       19.41       19.61      2.91 o 
   6   2  10        2.45       -1.36      2.05 o 
   7   2  10        5.15        4.17      2.95 o 
  -7   3  10        1.12        0.35      2.35 o 
  -6   3  10        0.61        2.98      2.12 o 
  -5   3  10       41.64       31.49      3.09 o 
  -4   3  10       20.23       17.26      2.55 o 
  -3   3  10       53.78       49.27      3.28 o 
  -2   3  10        4.50        4.20      2.06 o 
  -1   3  10      146.65      144.04      6.63 o 
   0   3  10      182.10      189.69      7.91 o 
   1   3  10      411.21      428.30     15.94 o 
   2   3  10        3.18        7.63      1.93 o 
   3   3  10      176.75      175.43      8.01 o 
   4   3  10       58.01       53.65      4.17 o 
   5   3  10       38.28       35.63      3.46 o 
   6   3  10        1.27        2.08      2.10 o 
   7   3  10        0.04        0.51      1.94 o 
  -7   4  10        0.22        1.82      2.68 o 
  -6   4  10        0.42       -1.23      2.29 o 
  -5   4  10        0.06        1.33      1.61 o 
  -4   4  10        2.09        3.63      1.96 o 
  -3   4  10       17.30       18.14      3.80 o 
  -2   4  10       13.29       14.95      2.01 o 
  -1   4  10        1.24        5.15      2.10 o 
   0   4  10        2.78        3.00      1.41 o 
   1   4  10        9.88        9.46      2.48 o 
   2   4  10       92.87       81.87      4.83 o 
   3   4  10       23.49       23.12      2.94 o 
   4   4  10        6.93        7.81      2.09 o 
   5   4  10       13.55       10.23      2.57 o 
   6   4  10        0.13        0.72      1.86 o 
   7   4  10        1.37       -0.08      2.21 o 
  -6   5  10        2.21        2.54      2.66 o 
  -5   5  10        0.01        1.60      1.64 o 
  -4   5  10        5.08        7.03      2.10 o 
  -3   5  10        0.32        1.77      1.89 o 
  -2   5  10        0.67        2.06      1.42 o 
  -1   5  10        1.29        4.27      1.80 o 
   0   5  10       10.30        9.82      1.65 o 
   1   5  10       11.74        9.22      1.75 o 
   2   5  10       97.34       94.57      4.59 o 
   3   5  10       16.25       13.35      2.45 o 
   4   5  10       32.13       35.81      3.50 o 
   5   5  10        0.01       -0.67      1.79 o 
   6   5  10        1.51        3.07      2.26 o 
  -6   6  10        0.45        0.30      2.63 o 
  -5   6  10        0.83       -1.16      1.76 o 
  -4   6  10        1.67        1.77      2.24 o 
  -3   6  10        5.75        2.90      1.78 o 
  -2   6  10        3.38        5.54      1.85 o 
  -1   6  10       16.88       16.54      2.19 o 
   0   6  10        7.76        8.09      1.77 o 
   1   6  10        0.00        1.47      1.46 o 
   2   6  10        9.87        9.21      1.92 o 
   3   6  10       21.86       27.97      3.06 o 
   4   6  10       39.41       37.27      3.52 o 
   5   6  10       46.19       49.24      4.50 o 
   6   6  10        4.53        5.99      2.86 o 
  -6   7  10        3.13       -0.12      2.02 o 
  -5   7  10        0.34        1.83      2.00 o 
  -4   7  10        0.00        3.62      2.40 o 
  -3   7  10       33.65       37.27      3.84 o 
  -2   7  10        3.97        5.11      1.84 o 
  -1   7  10        0.97        4.20      1.65 o 
   0   7  10        1.18       -0.23      1.32 o 
   1   7  10        0.03        0.97      1.49 o 
   2   7  10        6.39        7.19      1.81 o 
   3   7  10       46.38       45.03      3.26 o 
   4   7  10       10.41       12.81      2.68 o 
   5   7  10       16.56       21.03      3.69 o 
  -5   8  10       42.49       44.10      4.63 o 
  -4   8  10        8.77        8.56      2.77 o 
  -3   8  10       15.38       16.30      2.77 o 
  -2   8  10        6.23       12.94      3.09 o 
  -1   8  10        8.09       13.41      2.38 o 
   0   8  10       61.56       65.45      4.97 o 
   1   8  10        7.34        8.08      3.64 o 
   2   8  10        5.83        9.29      2.27 o 
   3   8  10       25.20       21.58      3.41 o 
   4   8  10       25.84       27.03      3.45 o 
   5   8  10        7.68       10.21      4.59 o 
  -4   9  10        0.87        3.60      2.41 o 
  -3   9  10       22.01       24.09      3.63 o 
  -2   9  10       13.49       11.76      3.24 o 
  -1   9  10        2.16        7.18      2.41 o 
   0   9  10        3.11        2.33      2.15 o 
   1   9  10        1.62        6.94      2.54 o 
   2   9  10        0.17        2.28      1.92 o 
   3   9  10        8.70       15.89      3.85 o 
   4   9  10       10.73       12.24      3.03 o 
  -2  10  10        3.44        3.37      2.35 o 
  -1  10  10        0.14       -0.90      3.21 o 
   0  10  10        0.00        1.59      2.19 o 
   1  10  10        0.92        1.64      2.12 o 
   2  10  10        7.41        9.11      2.80 o 
  -3   0  11       30.31       26.68      4.76 o 
  -1   0  11        3.11        9.78      3.08 o 
   1   0  11       12.06       11.71      3.39 o 
   3   0  11        0.31       -1.11      4.65 o 
   5   0  11       17.30       34.47      7.38 o 
  -6   1  11        1.00        7.88     12.66 o 
  -5   1  11       42.90       43.67      5.79 o 
  -4   1  11       47.47       57.51      6.16 o 
  -3   1  11       17.19       20.27      2.74 o 
  -2   1  11        5.31        3.69      1.97 o 
  -1   1  11        8.23       10.17      2.95 o 
   0   1  11        8.94       11.03      2.32 o 
   1   1  11        4.32        0.80      1.65 o 
   2   1  11        5.58        8.09      2.85 o 
   3   1  11        1.18        1.85      1.96 o 
   4   1  11        7.29        9.33      3.61 o 
   5   1  11       17.07       27.36      5.25 o 
   6   1  11       16.13       20.48      3.92 o 
  -6   2  11       64.42       66.68     13.61 o 
  -5   2  11       43.01       50.42      8.32 o 
  -4   2  11       15.30       18.98      3.12 o 
  -3   2  11        5.78        6.83      2.93 o 
  -2   2  11       54.00       60.47      6.06 o 
  -1   2  11        8.57        8.27      3.17 o 
   0   2  11        6.72        8.64      2.79 o 
   1   2  11        1.43        4.43      2.19 o 
   2   2  11        3.89        8.18      2.20 o 
   3   2  11        6.62       15.24      2.58 o 
   4   2  11        4.08        1.19      3.01 o 
   5   2  11        6.50       13.48      6.32 o 
   6   2  11        0.06       -0.96      2.08 o 
  -6   3  11        3.91       -0.26      4.29 o 
  -5   3  11       28.22       15.46      4.45 o 
  -4   3  11      140.40      143.50     12.45 o 
  -3   3  11       72.94       74.58      6.50 o 
  -2   3  11      126.30      121.42      6.43 o 
  -1   3  11       20.15       21.01      2.79 o 
   0   3  11        0.15        1.47      2.00 o 
   1   3  11        0.65       -1.27      1.79 o 
   2   3  11        6.90        8.93      2.32 o 
   3   3  11        6.24        5.84      2.84 o 
   4   3  11        2.45        9.34      3.56 o 
   5   3  11        0.41        0.25      2.04 o 
   6   3  11        0.49        3.13      2.26 o 
  -6   4  11        3.65        3.76      4.93 o 
  -5   4  11        0.47        1.48      2.30 o 
  -4   4  11       24.57       26.98      3.61 o 
  -3   4  11       14.84       20.99      3.33 o 
  -2   4  11        7.74       11.82      2.93 o 
  -1   4  11        6.04        8.53      2.89 o 
   0   4  11       36.05       35.61      3.54 o 
   1   4  11       18.03       18.60      2.70 o 
   2   4  11       10.03       16.94      2.80 o 
   3   4  11       23.27       32.21      3.31 o 
   4   4  11        0.01        1.93      2.09 o 
   5   4  11        0.12        1.09      1.90 o 
  -5   5  11        0.87       -2.86      2.45 o 
  -4   5  11        8.40       11.92      2.72 o 
  -3   5  11        1.21        2.11      2.37 o 
  -2   5  11       40.40       41.71      4.07 o 
  -1   5  11       15.73       16.47      3.36 o 
   0   5  11        2.75        0.88      1.75 o 
   1   5  11        1.66        0.65      1.67 o 
   2   5  11        0.00        0.63      1.71 o 
   3   5  11        0.00        1.36      1.91 o 
   4   5  11       24.82       25.45      3.44 o 
   5   5  11        0.00        1.00      2.43 o 
  -5   6  11        0.99        2.31      3.34 o 
  -4   6  11        0.00        0.37      2.38 o 
  -3   6  11        1.94        8.28      2.87 o 
  -2   6  11        0.92        4.01      2.12 o 
  -1   6  11        9.90       14.44      2.54 o 
   0   6  11        0.09        0.05      1.77 o 
   1   6  11        0.27        0.90      2.16 o 
   2   6  11        6.59        8.87      2.41 o 
   3   6  11        0.06        3.27      2.51 o 
   4   6  11        0.03        3.74      2.83 o 
  -4   7  11        1.62        2.95      2.14 o 
  -3   7  11        0.04       -0.35      1.93 o 
  -2   7  11        7.19       10.07      2.62 o 
  -1   7  11        0.04        1.10      1.85 o 
   0   7  11        3.23        6.35      2.25 o 
   1   7  11        1.53        2.65      1.93 o 
   2   7  11        0.99        6.33      3.13 o 
   3   7  11        0.88        4.84      2.59 o 
   4   7  11        0.55        1.40      2.28 o 
  -3   8  11       24.32       29.06      4.10 o 
  -2   8  11        3.07        1.95      2.34 o 
  -1   8  11        2.84        3.73      3.00 o 
   0   8  11        1.40       -1.54      2.41 o 
   1   8  11        1.26        1.12      2.31 o 
   2   8  11       26.97       37.97      6.40 o 
   3   8  11        0.02        4.80      3.41 o 
  -1   9  11        8.66       12.06      3.56 o 
   0   9  11       10.42       11.86      3.87 o 
   1   9  11       11.41       10.72      3.68 o 
  -4   0  12        0.03       15.83      6.53 o 
  -2   0  12        0.46        6.98      5.00 o 
   0   0  12        1.46        1.85      2.77 o 
   2   0  12        5.40        5.66      2.89 o 
   4   0  12        0.11        0.49      3.15 o 
  -5   1  12        0.08       -1.07      3.02 o 
  -4   1  12        2.73        8.07      4.12 o 
  -3   1  12        6.72       10.02      2.90 o 
  -2   1  12        0.00       -0.71      5.18 o 
  -1   1  12        5.94       12.84      2.56 o 
   0   1  12        2.23        5.21      2.39 o 
   1   1  12        1.06        5.86      3.81 o 
   2   1  12        0.52        1.51      2.25 o 
   3   1  12        0.98        1.51      3.00 o 
   4   1  12        2.75        7.08      3.20 o 
  -5   2  12       13.91       23.36      4.51 o 
  -4   2  12       18.34       17.66      3.92 o 
  -3   2  12        1.14        2.83      2.10 o 
  -2   2  12       28.23       24.48      3.86 o 
  -1   2  12        1.65        2.94      2.11 o 
   0   2  12       10.63       13.42      3.23 o 
   1   2  12        0.17       -4.46      3.54 o 
   2   2  12       12.98       15.97      3.27 o 
   3   2  12        9.19        9.74      5.14 o 
   4   2  12       19.04       26.51      3.46 o 
  -4   3  12        1.53        9.09      3.43 o 
  -3   3  12       17.86       22.36      3.40 o 
  -2   3  12        5.69        9.97      2.56 o 
  -1   3  12       43.04       45.55      5.63 o 
   0   3  12        0.23        4.57      2.53 o 
   1   3  12       57.45       52.62      5.52 o 
   2   3  12       19.97       21.68      3.70 o 
   3   3  12       41.91       46.31      4.38 o 
   4   3  12        4.80        9.66      2.79 o 
  -4   4  12       13.49       16.12      3.69 o 
  -3   4  12        0.00        1.95      3.01 o 
  -2   4  12        7.04        9.10      2.63 o 
  -1   4  12        4.19        1.63      1.95 o 
   0   4  12        6.18        6.61      3.67 o 
   1   4  12        4.84        6.13      2.99 o 
   2   4  12        0.02       -2.20      1.96 o 
   3   4  12        0.11       -0.40      1.90 o 
   4   4  12        0.56       -0.32      1.98 o 
  -3   5  12        0.13       -1.28      2.21 o 
  -2   5  12        4.64        3.41      2.56 o 
  -1   5  12        1.97        6.92      3.65 o 
   0   5  12       10.82        7.46      2.57 o 
   1   5  12        0.44        2.17      2.13 o 
   2   5  12        4.32        6.99      3.61 o 
   3   5  12        0.64        0.82      2.13 o 
  -2   6  12        7.12        6.31      2.45 o 
  -1   6  12        2.42        2.43      2.37 o 
   0   6  12        1.53        5.41      4.57 o 
   1   6  12        7.89        9.98      3.41 o 
   2   6  12       21.05       25.46      3.50 o 
  -1   7  12        0.83       -0.80      2.33 o 
   0   7  12        3.40        7.90      3.29 o 
  -1   0  13        4.49       -2.41      5.85 o 
   1   0  13       11.99       20.12      7.38 o 
  -2   1  13        0.01       -3.99      6.20 o 
  -1   1  13        0.31        3.36      2.65 o 
   0   1  13        0.27        1.34      2.55 o 
   1   1  13        0.02        3.39      2.65 o 
   2   1  13        1.42        4.37      4.43 o 
  -2   2  13        0.01       -1.02      2.44 o 
  -1   2  13       12.85        7.15      3.14 o 
   0   2  13        0.57        2.81      2.75 o 
   1   2  13        0.57        6.80      7.82 o 
   2   2  13       17.16       22.73      5.64 o 
  -1   3  13        0.19       -0.19      2.36 o 
   0   3  13        1.54        3.95      4.58 o 
   1   3  13        3.28        9.94      4.52 o 
                                                 
